# Supplementary material for: Elucidating the genomic history of commercially used Bacillus thuringiensis subsp. tenebrionis strain NB176
Source: Front Cell Infect Microbiol. 2023 Mar 20;13:1129177. doi: 10.3389/fcimb.2023.1129177 (PMC10067926; doi:10.3389/fcimb.2023.1129177)
Supplement: Supplementary file 3 [file Table_1.xlsx]

## Sheet: Tabelle1
Supplementary Table 1: Annotation table of the bacterial chromosome (chr). The annotations of NB125 (DSM 5526), NB176-1 (DSM 5480) and NB176 were added by Prokka software (v1.14.6). Since all annotated features (CDS + RNA genes) were numbered consecutively by Prokka, the location and annotation of RNA genes were also included. Homology of RNA genes (highlighted in grey) was not investigated. CDS …
Genomic feature		Prokka annotation no.				Reference NB125			Annotation
		IDNB125	IDNB176-1	IDNB176		Start	End	Orientation
CDS		1	1	1		1	1695	+	hypothetical protein
CDS		2	2	2		1706	1867	+	hypothetical protein
CDS		3	3	3		1884	3137	+	hypothetical protein
CDS		4	4	4		3124	3834	+	ATP-dependent Clp protease proteolytic subunit
CDS		5	5	5		3872	5038	+	hypothetical protein
CDS		6	6	6		5059	5346	+	hypothetical protein
CDS		7	7	7		5333	5656	+	hypothetical protein
CDS		8	8	8		5649	6083	+	hypothetical protein
CDS		9	9	9		6080	6439	+	hypothetical protein
CDS		10	10	10		6440	7048	+	hypothetical protein
CDS		11	11	11		7095	7412	+	hypothetical protein
CDS		12	12	12		7633	11556	+	Chromosome partition protein Smc
CDS		13	13	13		11568	13052	+	hypothetical protein
CDS		14	14	14		13049	17110	+	Chromosome partition protein Smc
CDS		15	15	15		17234	17458	+	hypothetical protein
CDS		16	16	16		17533	17958	+	hypothetical protein
CDS		17	17	17		17958	18659	+	hypothetical protein
CDS		18	18	18		19607	19831	-	hypothetical protein
CDS		19	19	19		20306	20626	+	hypothetical protein
CDS		20	20	20		20637	21803	+	hypothetical protein
CDS		21	21	21		21793	22401	+	hypothetical protein
CDS		22	22	22		22418	23494	-	hypothetical protein
CDS		23	23	23		23987	26425	+	Ribonuclease R
CDS		24	24	24		26797	27264	+	SsrA-binding protein
tmRNA		25	25	25		27391	27745	+	transfer-messenger RNA,2C SsrA
CDS		26	26	26		28146	28823	+	Response regulator ArlR
CDS		27	27	27		29209	30228	+	Petrobactin-binding protein YclQ
CDS		28	28	28		30248	31264	+	Petrobactin import system permease protein FatD
CDS		29	29	29		31261	32325	+	Petrobactin import system permease protein FatC
CDS		30	30	30		32322	33074	+	Petrobactin import ATP-binding protein FatE
CDS		31	31	31		33509	35047	+	Alveolysin
CDS		32	32	32		35082	36362	-	Putative purine permease YwdJ
CDS		33	33	33		36490	36960	-	Cyanate hydratase
CDS		34	34	34		36995	37576	-	Carbon disulfide hydrolase
CDS		35	35	35		37744	38175	+	HTH-type transcriptional regulator LrpC
CDS		36	36	36		38439	39404	-	hypothetical protein
CDS		37	37	37		39761	40195	+	HTH-type transcriptional regulator LrpC
CDS		38	38	38		40232	40789	-	Streptothricin hydrolase
CDS		39	39	39		41268	41816	+	hypothetical protein
CDS		40	40	40		42274	42678	+	Protein PsiE
CDS		41	41	41		42727	43203	-	hypothetical protein
CDS		42	42	42		43489	44004	+	Spermidine N(1)-acetyltransferase
CDS		43	43	43		44441	45988	+	putative ABC transporter ATP-binding protein YheS
CDS		44	44	44		45994	47187	+	Putative bacilysin exporter BacE
CDS		45	45	45		47347	47580	+	hypothetical protein
CDS		46	46	46		47660	47899	+	hypothetical protein
CDS		47	47	47		47929	48285	-	Putative fluoride ion transporter CrcB
CDS		48	48	48		48282	48716	-	Putative fluoride ion transporter CrcB
CDS		49	49	49		49032	50090	+	hypothetical protein
CDS		50	50	50		50123	51625	+	hypothetical protein
CDS		51	51	51		51822	52217	+	hypothetical protein
CDS		52	52	52		52601	53518	+	UDP-N-acetylenolpyruvoylglucosamine reductase
CDS		53	53	53		53888	55150	+	Tyrosine--tRNA ligase
CDS		54	54	54		55493	56671	-	NADH dehydrogenase-like protein YjlD
CDS		55	55	55		56716	57156	-	putative protein YjlC
CDS		56	56	56		57590	57934	-	putative HTH-type transcriptional regulator YtcD
CDS		57	57	57		58257	59471	+	Inner membrane transport protein YdhP
CDS		58	58	58		59488	60327	+	putative oxidoreductase YtbE
CDS		59	59	59		60441	61364	+	hypothetical protein
CDS		60	60	60		61923	66353	+	hypothetical protein
CDS		61	61	61		66397	67035	-	hypothetical protein
CDS		62	62	62		67336	68766	+	Amino-acid carrier protein AlsT
CDS		63	63	63		69103	70545	+	Amino-acid carrier protein AlsT
CDS		64	64	64		70875	72056	+	Nucleoside permease NupC
CDS		65	65	65		72563	73744	+	Nucleoside permease NupC
CDS		66	66	66		73788	74957	-	hypothetical protein
CDS		67	67	67		75106	75612	-	Bacterial non-heme ferritin
CDS		68	68	68		75666	75989	-	hypothetical protein
CDS		69	69	69		76078	76641	+	LOG family protein YvdD
CDS		70	70	70		76746	77027	+	hypothetical protein
CDS		71	71	71		77043	77240	-	hypothetical protein
CDS		72	72	72		78284	78724	-	DNA protection during starvation protein 2
CDS		73	73	73		79431	80864	-	Amino-acid carrier protein AlsT
CDS		74	74	74		81274	81768	+	K(+)/H(+) antiporter subunit KhtT
CDS		75	75	75		81773	82972	+	K(+)/H(+) antiporter subunit KhtU
CDS		76	76	76		83051	83659	+	hypothetical protein
CDS		77	77	77		83768	84202	+	hypothetical protein
CDS		78	78	78		84314	84724	+	putative HTH-type transcriptional regulator/GBAA_1941/BAS1801
CDS		79	79	79		84776	85474	+	Quercetin 2,2C3-dioxygenase
CDS		80	80	80		85610	87280	+	Neutral protease B
CDS		81	81	81		87482	87799	-	Fe-S protein maturation auxiliary factor SufT
CDS		82	82	82		87920	89611	-	hypothetical protein
CDS		83	83	83		89824	91518	-	hypothetical protein
CDS		84	84	84		91932	92750	-	tRNA 5-carboxymethoxyuridine methyltransferase
CDS		85	85	85		93187	94821	+	Methionine--tRNA ligase
CDS		86	86	86		94863	95117	-	hypothetical protein
CDS		87	87	87		95336	96238	-	hypothetical protein
CDS		88	88	88		96380	97822	-	Sensor histidine kinase RcsC
CDS		89	89	89		97800	98465	-	Sensory transduction protein regX3
CDS		90	90	90		98830	99291	-	hypothetical protein
CDS		91	91	91		99322	99750	-	hypothetical protein
CDS		92	92	92		100166	100780	+	Protein DedA
CDS		93	93	93		100959	101750	-	hypothetical protein
CDS		94	94	94		101915	102136	+	hypothetical protein
CDS		95	95	95		102123	102833	+	hypothetical protein
CDS		96	96	96		102876	103928	+	hypothetical protein
CDS		97	97	97		104025	104165	+	hypothetical protein
CDS		98	98	98		104413	104799	-	hypothetical protein
CDS		99	99	99		105260	105781	+	hypothetical protein
CDS		100	100	100		105892	106785	-	hypothetical protein
CDS		101	101	101		107063	107347	+	hypothetical protein
CDS		102	102	102		107376	108158	+	Membrane protein insertase YidC 2
CDS		103	103	103		108288	108956	+	hypothetical protein
CDS		104	104	104		109034	109261	-	hypothetical protein
CDS		105	105	105		109730	111040	+	Serine/threonine exchanger SteT
CDS		106	106	106		111160	112332	+	Purine efflux pump PbuE
CDS		107	107	107		112411	112593	+	hypothetical protein
CDS		108	108	108		112621	113379	-	hypothetical protein
CDS		109	109	109		113566	115566	+	Methyl-accepting chemotaxis protein McpC
CDS		110	110	110		115644	115946	+	hypothetical protein
CDS		111	111	111		115995	116240	+	hypothetical protein
CDS		112	112	112		116549	117466	+	Proline dehydrogenase 1
CDS		113	113	113		117489	118331	-	D-alanyl-D-alanine carboxypeptidase DacB
CDS		114	114	114		118426	118572	-	hypothetical protein
CDS		115	115	115		118810	121191	+	putative 3-hydroxyacyl-CoA dehydrogenase
CDS		116	116	116		121213	122385	+	3-ketoacyl-CoA thiolase
CDS		117	117	117		122772	124556	+	putative acyl-CoA dehydrogenase
CDS		118	118	118		124672	125391	+	putative metallo-hydrolase YflN
CDS		119	119	119		125505	125690	+	hypothetical protein
CDS		120	120	120		125704	125952	+	hypothetical protein
CDS		121	121	121		126198	127148	+	L-lactate dehydrogenase
CDS		122	122	122		127171	128184	+	hypothetical protein
CDS		123	123	123		128250	128897	-	hypothetical protein
CDS		124	124	124		129042	129569	+	hypothetical protein
CDS		125	125	125		129981	130346	+	Regulatory protein MgsR
CDS		126	126	126		130388	130771	+	Glycine cleavage system H protein
CDS		127	127	127		131502	131846	+	Ribonuclease M5
CDS		128	128	128		131859	132158	+	hypothetical protein
CDS		129	129	129		132311	132655	+	hypothetical protein
CDS		130	130	130		133069	134094	+	Methionine import ATP-binding protein MetN
CDS		131	131	131		134087	134752	+	Methionine import system permease protein MetP
CDS		132	132	132		134776	135588	+	Methionine-binding lipoprotein MetQ
CDS		133	133	133		135660	136466	+	Methionine-binding lipoprotein MetQ
CDS		134	134	134		136705	137490	+	Vegetative protein 296
CDS		135	135	135		137506	138798	+	hypothetical protein
CDS		136	136	136		138798	140018	+	Cysteine desulfurase SufS
CDS		137	137	137		140008	140439	+	Zinc-dependent sulfurtransferase SufU
CDS		138	138	138		140488	141885	+	hypothetical protein
CDS		139	139	139		142793	144073	+	Endonuclease YhcR
CDS		140	140	140		144139	144441	+	hypothetical protein
CDS		141	141	141		144496	145227	+	Sporulation protein YunB
CDS		142	142	142		145300	146283	-	L-Ala--D-Glu endopeptidase
CDS		143	143	143		146473	147369	+	Lipoyl synthase
CDS		144	144	144		147390	147869	-	hypothetical protein
CDS		145	145	145		147944	148498	-	2,2C3-bisphosphoglycerate-dependent phosphoglycerate mutase
CDS		146	146	146		148632	149075	+	hypothetical protein
CDS		147	147	147		149100	149915	-	hypothetical protein
CDS		148	148	148		150016	150750	+	HTH-type transcriptional activator mta
CDS		149	149	149		150778	151356	-	hypothetical protein
CDS		150	150	150		151475	151783	+	putative protein YutD
CDS		151	151	151		151829	152326	-	hypothetical protein
CDS		152	152	152		152700	152966	-	hypothetical protein
CDS		153	153	153		152984	153955	-	Fructose-1,2C6-bisphosphatase class 2
CDS		154	154	154		154103	154543	+	hypothetical protein
CDS		155	155	155		154624	155256	+	hypothetical protein
CDS		156	156	156		155366	156130	+	Acid sugar phosphatase
CDS		157	157	157		156170	156751	-	Glutathione-regulated potassium-efflux system ancillary protein KefF
CDS		158	158	158		157123	158352	+	IS110 family transposase ISBth166
CDS		159	159	159		159039	159854	-	hypothetical protein
CDS		160	160	160		159851	160963	-	Cysteine protease StiP
CDS		161	161	161		160969	162315	-	hypothetical protein
CDS		162	162	162		162260	163363	-	hypothetical protein
CDS		163	163	163		163525	164004	+	hypothetical protein
CDS		164	164	164		164028	164519	-	putative protein YpjQ
CDS		165	165	165		164640	165641	+	hypothetical protein
CDS		166	166	166		165701	165916	-	hypothetical protein
CDS		167	167	167		166232	166468	-	Fe/S biogenesis protein NfuA
CDS		168	168	168		166664	166972	+	hypothetical protein
CDS		169	169	169		167025	167819	+	hypothetical protein
CDS		170	170	170		167918	168412	+	hypothetical protein
CDS		171	171	171		168932	169720	+	hypothetical protein
CDS		172	172	172		169791	170072	+	hypothetical protein
CDS		173	173	173		170232	170573	+	hypothetical protein
CDS		174	174	174		170795	171592	-	putative iron export permease protein FetB
CDS		175	175	175		171576	172235	-	Glutamine transport ATP-binding protein GlnQ
CDS		176	176	176		172697	173767	-	NADH dehydrogenase-like protein YjlD
CDS		177	177	177		174120	174359	+	hypothetical protein
CDS		178	178	178		174598	175464	+	Diaminopimelate epimerase
CDS		179	179	179		175506	175859	+	Protein
CDS		180	180	180		175966	176529	-	hypothetical protein
CDS		181	181	181		177442	178230	+	hypothetical protein
CDS		182	182	182		178500	178676	+	hypothetical protein
CDS		183	183	183		178633	178818	+	tRNA 5-hydroxyuridine methyltransferase
CDS		184	184	184		178924	179277	+	hypothetical protein
CDS		185	185	185		179308	179769	-	hypothetical protein
CDS		186	186	186		179850	180731	+	hypothetical protein
CDS		187	187	187		180749	181996	-	Putative bacilysin exporter BacE
CDS		188	188	188		182225	182704	-	hypothetical protein
CDS		189	189	189		183133	193152	+	hypothetical protein
CDS		190	190	190		193267	194256	-	Ferredoxin--NADP reductase
CDS		191	191	191		194718	195926	+	NADH dehydrogenase-like protein
CDS		192	192	192		196049	196555	+	NADH pyrophosphatase
CDS		193	193	193		196552	196869	+	hypothetical protein
CDS		194	194	194		196957	197583	+	putative protein YuiC
CDS		195	195	195		197729	199213	+	Cytosol aminopeptidase
CDS		196	196	196		199395	200000	-	Diadenylate cyclase CdaS
CDS		197	197	197		200144	201868	+	Phosphoglucomutase
CDS		198	198	198		201976	202863	+	UTP--glucose-1-phosphate uridylyltransferase
CDS		199	199	199		202910	203503	-	hypothetical protein
CDS		200	200	200		203554	204297	-	Peptidoglycan-N-acetylmuramic acid deacetylase PdaC
CDS		201	201	201		204393	204776	+	Putative esterase
CDS		202	202	202		204816	206192	-	Glycine--tRNA ligase
CDS		203	203	203		206539	207252	-	hypothetical protein
CDS		204	204	204		207370	207837	+	hypothetical protein
CDS		205	205	205		207917	209242	-	putative transporter
CDS		206	206	206		209532	210155	+	3'-5' exonuclease DinG
CDS		207	207	207		210197	210580	-	Kinase-associated lipoprotein B
CDS		208	208	208		210881	212110	-	IS110 family transposase ISBth166
CDS		209	209	209		212466	212642	+	hypothetical protein
CDS		210	210	210		212711	213250	+	Superoxide dismutase-like protein YojM
CDS		211	211	211		213349	214500	-	Cystathionine beta-lyase PatB
CDS		212	212	212		214618	214869	+	hypothetical protein
CDS		213	213	213		214989	215828	-	putative protein
CDS		214	214	214		215938	216930	-	Glyoxylate/hydroxypyruvate reductase B
CDS		215	215	215		217197	217694	+	DNA-binding transcriptional activator DecR
CDS		216	216	216		217691	218881	+	putative N-acetyl-LL-diaminopimelate aminotransferase
CDS		217	217	217		219135	219479	+	General stress protein 13
CDS		218	218	218		219589	219822	-	hypothetical protein
CDS		219	219	219		220097	221449	+	Glucose-6-phosphate isomerase
CDS		220	220	220		221557	221970	+	hypothetical protein
CDS		221	221	221		221957	222952	-	hypothetical protein
CDS		222	222	222		223045	223725	-	Protein SapB
rRNA		223	223	223		224133	225682	+	16S ribosomal RNA
rRNA		224	224	224		225831	228749	+	23S ribosomal RNA
rRNA		225	225	225		228854	228962	+	5S ribosomal RNA
tRNA		226	226	226		228971	229046	+	tRNA-Val(tac)
tRNA		227	227	227		229051	229126	+	tRNA-Thr(tgt)
tRNA		228	228	228		229140	229215	+	tRNA-Lys(ttt)
tRNA		229	229	229		229230	229311	+	tRNA-Leu(tag)
tRNA		230	230	230		229340	229414	+	tRNA-Gly(gcc)
tRNA		231	231	231		229431	229519	+	tRNA-Leu(taa)
tRNA		232	232	232		229523	229597	+	tRNA-Arg(acg)
tRNA		233	233	233		229607	229680	+	tRNA-Pro(tgg)
tRNA		234	234	234		229696	229769	+	tRNA-Ala(tgc)
tRNA		235	235	235		229789	229865	+	tRNA-Met(cat)
tRNA		236	236	236		229870	229946	+	tRNA-Met(cat)
tRNA		237	237	237		229964	230056	+	tRNA-Ser(tga)
tRNA		238	238	238		230085	230161	+	tRNA-Met(cat)
tRNA		239	239	239		230165	230240	+	tRNA-Asp(gtc)
tRNA		240	240	240		230250	230325	+	tRNA-Phe(gaa)
tRNA		241	241	241		230340	230415	+	tRNA-Thr(tgt)
tRNA		242	242	242		230426	230501	+	tRNA-Lys(ttt)
tRNA		243	243	243		230515	230585	+	tRNA-Gly(tcc)
tRNA		244	244	244		230596	230672	+	tRNA-Ile(gat)
tRNA		245	245	245		230680	230754	+	tRNA-Asn(gtt)
tRNA		246	246	246		230762	230852	+	tRNA-Ser(gct)
tRNA		247	247	247		230857	230930	+	tRNA-Glu(ttc)
CDS		248	248	248		231076	232335	-	hypothetical protein
CDS		249	249	249		232621	233220	+	Transposon Tn10 TetC protein
CDS		250	250	250		233685	234629	+	L-lactate dehydrogenase 1
CDS		251	251	251		235142	235270	-	hypothetical protein
CDS		252	252	252		235741	237678	+	1,2C4-alpha-glucan branching enzyme GlgB
CDS		253	253	253		237626	238756	+	Glucose-1-phosphate adenylyltransferase
CDS		254	254	254		238775	239809	+	Glycogen biosynthesis protein GlgD
CDS		255	255	255		239922	241352	+	Glycogen synthase
CDS		256	256	256		241371	243779	+	Glycogen phosphorylase
CDS		257	257	257		243882	244016	-	hypothetical protein
CDS		258	258	258		244093	244815	-	hypothetical protein
CDS		259	259	259		244956	245726	+	HTH-type transcriptional activator mta
CDS		260	260	260		245978	246127	-	hypothetical protein
CDS		261	261	261		246341	247123	-	putative protein
CDS		262	262	262		247446	247646	+	Cold shock-like protein CspD
CDS		263	263	263		247691	248422	-	RNA polymerase-binding transcription factor DksA
CDS		264	264	264		248687	249640	-	1,2C4-dihydroxy-2-naphthoate octaprenyltransferase
CDS		265	265	265		249835	251229	+	Salicylate biosynthesis isochorismate synthase
CDS		266	266	266		251226	252980	+	2-succinyl-5-enolpyruvyl-6-hydroxy-3-cyclohexene-1-carboxylate synthase
CDS		267	267	267		252977	253789	+	Tropinesterase
CDS		268	268	268		253858	254676	+	1,2C4-dihydroxy-2-naphthoyl-CoA synthase
CDS		269	269	269		255122	256567	+	2-succinylbenzoate--CoA ligase
CDS		270	270	270		256567	257673	+	o-succinylbenzoate synthase
CDS		271	271	271		257873	258571	+	Transcriptional regulatory protein WalR
CDS		272	272	272		258564	259670	+	Sensor histidine kinase RcsC
CDS		273	273	273		259753	260613	+	D-alanyl-D-alanine carboxypeptidase
CDS		274	274	274		260974	262074	+	Deacetylase
CDS		275	275	275		262052	263155	+	D-glucosaminate-6-phosphate ammonia lyase
CDS		276	276	276		263157	263912	+	2-dehydro-3-deoxy-phosphogluconate aldolase
CDS		277	277	277		263905	264921	+	5-dehydro-2-deoxygluconokinase
CDS		278	278	278		264921	265646	+	HTH-type transcriptional repressor DasR
CDS		279	279	279		265761	267086	+	High-affinity gluconate transporter
CDS		280	280	280		267256	267447	+	hypothetical protein
CDS		281	281	281		267498	269471	-	ABC transporter permease protein YxdM
CDS		282	282	282		269468	270220	-	ABC transporter ATP-binding protein YxdL
CDS		283	283	283		270241	272196	-	ABC transporter permease protein YxdM
CDS		284	284	284		272264	274243	-	ABC transporter permease protein YxdM
CDS		285	285	285		274338	275360	-	Sensor histidine kinase GraS
CDS		286	286	286		275363	276058	-	Response regulator protein GraR
CDS		287	287	287		276320	276733	+	hypothetical protein
CDS		288	288	288		276852	277124	+	Transcriptional repressor SdpR
CDS		289	289	289		277121	277756	+	Immunity protein SdpI
CDS		290	290	290		277902	278618	+	ABC-type transporter ATP-binding protein EcsA
CDS		291	291	291		278608	280182	+	hypothetical protein
CDS		292	292	292		280248	281120	-	HTH-type transcriptional activator RhaR
CDS		293	293	293		281427	282197	+	Bacitracin export ATP-binding protein BceA
CDS		294	294	294		282184	284133	+	Bacitracin export permease protein BceB
CDS		295	295	295		284276	284854	+	Ornithine lipid N-methyltransferase
CDS		296	296	296		284854	285468	+	hypothetical protein
CDS		297	297	297		285931	286629	+	Cell shape-determining protein MreC
CDS		298	298	298		287299	289134	+	Bacitracin export permease protein BceB
CDS		299	299	299		289411	289701	+	hypothetical protein
CDS		300	300	300		290047	290226	-	hypothetical protein
CDS		301	301	301		290581	290859	+	hypothetical protein
CDS		302	302	302		290933	291064	+	hypothetical protein
CDS		303	303	303		291156	291374	+	hypothetical protein
CDS		304	304	304		291415	291975	-	hypothetical protein
CDS		305	305	305		291948	292397	-	hypothetical protein
CDS		306	306	306		292628	293137	+	hypothetical protein
CDS		307	307	307		293179	294081	-	Putative lipid kinase BmrU
CDS		308	308	308		294316	294843	-	Hypoxanthine phosphoribosyltransferase
CDS		309	309	309		295005	295220	+	hypothetical protein
CDS		310	310	310		295403	295735	+	hypothetical protein
CDS		311	311	311		295914	296405	+	hypothetical protein
CDS		312	312	312		296495	297115	+	Sortase D
CDS		313	313	313		297155	297844	+	Transcriptional regulatory protein SrrA
CDS		314	314	314		297841	299691	+	Adaptive-response sensory-kinase SasA
CDS		315	315	315		299900	300571	-	Thiamine transporter ThiT
CDS		316	316	316		300953	301180	+	hypothetical protein
CDS		317	317	317		301177	303165	+	Fe(2+) transporter FeoB
CDS		318	318	318		303179	303349	+	hypothetical protein
CDS		319	319	319		303384	303962	-	hypothetical protein
CDS		320	320	320		304365	305030	+	Protein LiaH
CDS		321	321	321		305261	305665	+	hypothetical protein
CDS		322	322	322		305687	306193	+	hypothetical protein
CDS		323	323	323		306206	307024	+	hypothetical protein
CDS		324	324	324		307123	307341	+	hypothetical protein
CDS		325	325	325		307440	308312	-	hypothetical protein
CDS		326	326	326		308554	308883	+	hypothetical protein
CDS		327	327	327		308957	309994	-	hypothetical protein
CDS		328	328	328		310669	310902	+	putative spore germination protein GerPF
CDS		329	329	329		311069	312097	-	Cytochrome bd-I ubiquinol oxidase subunit 2
CDS		330	330	330		312087	313436	-	Cytochrome bd-I ubiquinol oxidase subunit 1
CDS		331	331	331		313661	314224	+	Carbon disulfide hydrolase
CDS		332	332	332		314221	314457	-	Putative membrane protein insertion efficiency factor
CDS		333	333	333		314586	315059	+	S-ribosylhomocysteine lyase
CDS		334	334	334		315189	315950	+	HTH-type transcriptional activator mta
CDS		335	335	335		315947	316642	+	Spermidine export protein MdtJ
CDS		336	336	336		316644	316958	+	putative guanidinium efflux system subunit GdnD
CDS		337	337	337		316984	317214	-	hypothetical protein
CDS		338	338	338		317557	317787	-	hypothetical protein
CDS		339	339	339		317802	318032	-	hypothetical protein
CDS		340	340	340		318034	318183	-	hypothetical protein
CDS		341	341	341		318267	318584	+	hypothetical protein
CDS		342	342	342		318669	319148	+	Putative 8-oxo-dGTP diphosphatase YtkD
CDS		343	343	343		319262	319798	+	hypothetical protein
CDS		344	344	344		319884	320555	-	Phosphoglycolate phosphatase
CDS		345	345	345		320648	321760	+	hypothetical protein
CDS		346	346	346		321988	322215	+	hypothetical protein
CDS		347	347	347		322250	323056	-	Riboflavin transport system permease protein RibX
CDS		348	348	348		323049	323813	-	Aliphatic sulfonates import ATP-binding protein SsuB
CDS		349	349	349		323825	324832	-	hypothetical protein
CDS		350	350	350		324953	325249	+	hypothetical protein
CDS		351	351	351		325260	325490	+	hypothetical protein
CDS		352	352	352		325872	327938	+	hypothetical protein
CDS		353	353	353		328152	328961	-	Arylesterase
CDS		354	354	354		328977	329195	-	hypothetical protein
CDS		355	355	355		329374	330603	-	IS110 family transposase ISBth166
CDS		356	356	356		330939	332726	-	Catalase HPII
CDS		357	357	357		332908	334161	+	Adaptive-response sensory-kinase SasA
CDS		358	358	358		334158	335378	+	Adaptive-response sensory-kinase SasA
CDS		359	359	359		336512	339097	+	hypothetical protein
CDS		360	360	360		339137	339454	+	hypothetical protein
CDS		361	361	361		339491	340219	+	hypothetical protein
CDS		362	362	362		340287	341012	+	hypothetical protein
CDS		363	363	363		341122	342138	+	hypothetical protein
CDS		364	364	364		342278	343135	-	hypothetical protein
CDS		365	365	365		343277	344197	-	hypothetical protein
CDS		366	366	366		344572	344895	+	hypothetical protein
CDS		367	367	367		345104	346009	+	putative inner membrane transporter YicL
CDS		368	368	368		346038	346259	-	hypothetical protein
CDS		369	369	369		346550	346933	+	hypothetical protein
CDS		370	370	370		347593	349179	-	Phosphoenolpyruvate carboxykinase (ATP)
CDS		371	371	371		349699	350898	+	S-adenosylmethionine synthase
CDS		372	372	372		350940	351044	-	hypothetical protein
CDS		373	373	373		351126	351305	-	hypothetical protein
CDS		374	374	374		351542	352051	+	Molybdenum cofactor biosynthesis protein B
CDS		375	375	375		352048	352650	+	putative molybdenum cofactor guanylyltransferase
CDS		376	376	376		352931	354073	-	GDP-mannose-dependent alpha-mannosyltransferase
CDS		377	377	377		354086	354619	-	hypothetical protein
CDS		378	378	378		354763	355275	-	Protein YrdA
CDS		379	379	379		355350	356153	+	Phospholipase YtpA
CDS		380	380	380		356194	357258	+	Tetraprenyl-beta-curcumene synthase
CDS		381	381	381		357296	358597	-	hypothetical protein
CDS		382	382	382		358717	359391	-	Broad specificity amino-acid racemase RacX
CDS		383	383	383		359747	360319	-	Ribosomal RNA small subunit methyltransferase H
CDS		384	384	384		360316	361275	-	Biotin synthase
CDS		385	385	385		361387	361650	+	hypothetical protein
CDS		386	386	386		361666	361815	+	hypothetical protein
CDS		387	387	387		361952	362974	+	hypothetical protein
CDS		388	388	388		363207	363968	+	Bacitracin export ATP-binding protein BceA
CDS		389	389	389		363985	365835	+	Bacitracin export permease protein BceB
CDS		390	390	390		366184	366750	+	Tyrosine recombinase XerC
CDS		391	391	391		366785	367282	+	K(+)/H(+) antiporter subunit KhtT
CDS		392	392	392		367286	368509	+	K(+)/H(+) antiporter subunit KhtU
CDS		393	393	393		368749	369942	+	Na(+),2C Li(+),2C K(+)/H(+) antiporter
CDS		394	394	394		370415	372823	+	Leucine--tRNA ligase
CDS		395	395	395		373027	373962	+	hypothetical protein
CDS		396	396	396		374006	374428	-	hypothetical protein
CDS		397	397	397		374526	374711	-	hypothetical protein
CDS		398	398	398		374804	375883	-	hypothetical protein
CDS		399	399	399		375859	376953	-	Spore germination protein YndE
CDS		400	400	400		376970	379390	-	hypothetical protein
CDS		401	401	401		379543	380667	+	Homoserine O-acetyltransferase
CDS		402	402	402		380717	380899	-	hypothetical protein
CDS		403	403	403		381097	381402	+	Sulfurtransferase
CDS		404	404	404		381481	381705	+	hypothetical protein
CDS		405	405	405		381726	382049	+	hypothetical protein
CDS		406	406	406		382166	385021	+	hypothetical protein
CDS		407	407	407		385222	386235	+	GTP 3',2C8-cyclase
CDS		408	408	408		386252	387265	+	Glutamyl-tRNA reductase
CDS		409	409	409		387303	387788	-	Cyclic pyranopterin monophosphate synthase
CDS		410	410	410		387872	389161	+	Molybdopterin molybdenumtransferase
CDS		411	411	411		389125	389646	+	Molybdopterin-guanine dinucleotide biosynthesis adapter protein
CDS		412	412	412		389643	390107	+	Molybdopterin synthase catalytic subunit
CDS		413	413	413		390110	390343	+	Molybdopterin synthase sulfur carrier subunit
CDS		414	414	414		390437	390850	+	hypothetical protein
CDS		415	415	415		390930	391787	+	putative glucose uptake protein GlcU
CDS		416	416	416		391801	392586	+	Glucose 1-dehydrogenase
CDS		417	417	417		392657	393136	-	RNA polymerase-binding transcription factor CarD
CDS		418	418	418		393406	393642	+	hypothetical protein
CDS		419	419	419		393644	393826	+	Sporulation protein cse60
CDS		420	420	420		393861	394088	-	hypothetical protein
CDS		421	421	421		394510	394941	+	putative protein YndB
CDS		422	422	422		394942	395265	+	HTH-type transcriptional regulator
CDS		423	423	423		395304	396743	-	Multidrug resistance protein 3
CDS		424	424	424		396967	398238	-	putative protein
CDS		425	425	425		398532	400184	+	Lipid II flippase MurJ
CDS		426	426	426		400226	400954	+	Ribosomal small subunit pseudouridine synthase A
CDS		427	427	427		401034	401255	-	putative HTH-type transcriptional regulator YtzE
CDS		428	428	428		401613	403019	+	Putative dipeptidase
CDS		429	429	429		403139	403684	+	RNA 2',2C3'-cyclic phosphodiesterase
CDS		430	430	430		403896	406037	+	Pullulanase
CDS		431	431	431		406265	407062	+	Thiamine kinase
CDS		432	432	432		407066	407344	-	hypothetical protein
CDS		433	433	433		407574	408227	+	tRNA (guanine-N(7)-)-methyltransferase
CDS		434	434	434		408297	409151	+	putative quorum-quenching lactonase YtnP
CDS		435	435	435		409310	409621	-	hypothetical protein
CDS		436	436	436		409770	410843	+	Putative aminopeptidase YsdC
CDS		437	437	437		411126	411635	+	Inosine/xanthosine triphosphatase
CDS		438	438	438		411718	412032	+	Thioredoxin-like protein YtpP
CDS		439	439	439		412111	412923	+	hypothetical protein
CDS		440	440	440		412920	413534	+	hypothetical protein
CDS		441	441	441		413764	414108	+	hypothetical protein
CDS		442	442	442		414149	415102	+	hypothetical protein
CDS		443	443	443		415257	419411	+	hypothetical protein
CDS		444	444	444		419473	420591	+	hypothetical protein
CDS		445	445	445		420844	422154	+	UDP-N-acetylmuramate--L-alanine ligase
CDS		446	446	446		422326	422739	+	HTH-type transcriptional regulator AdhR
CDS		447	447	447		422729	423634	+	hypothetical protein
CDS		448	448	448		423692	424240	+	Putative ribosomal N-acetyltransferase YdaF
CDS		449	449	449		424237	424740	+	dTDP-fucosamine acetyltransferase
CDS		450	450	450		424805	425209	+	hypothetical protein
CDS		451	451	451		425436	426551	-	Aminopeptidase PepS
CDS		452	452	452		426739	427251	+	hypothetical protein
CDS		453	453	453		427251	427577	+	hypothetical protein
CDS		454	454	454		427695	428717	+	hypothetical protein
CDS		455	455	455		430091	431089	+	Catabolite control protein A
CDS		456	456	456		431124	431498	-	hypothetical protein
CDS		457	457	457		431488	431724	-	hypothetical protein
CDS		458	458	458		432251	432523	+	hypothetical protein
CDS		459	459	459		432572	432970	-	Large-conductance mechanosensitive channel
CDS		460	460	460		433099	434025	-	Putative oxidoreductase YceM
CDS		461	461	461		434105	434785	-	hypothetical protein
CDS		462	462	462		434935	436389	+	Adaptive-response sensory-kinase SasA
CDS		463	463	463		436382	437080	+	Transcriptional regulatory protein SrrA
CDS		464	464	464		437201	437488	+	hypothetical protein
CDS		465	465	465		437555	438409	-	2-hydroxy-6-oxononadienedioate/2-hydroxy-6-oxononatrienedioate hydrolase
CDS		466	466	466		438552	439745	-	Acetoin utilization protein AcuC
CDS		467	467	467		439715	440359	-	Inosine-5'-monophosphate dehydrogenase
CDS		468	468	468		440377	441009	-	Acetoin utilization protein AcuA
CDS		469	469	469		441186	442904	+	Acetyl-coenzyme A synthetase
CDS		470	470	470		442990	443547	+	Maltose O-acetyltransferase
CDS		471	471	471		444023	445279	+	Tyrosine--tRNA ligase 1
CDS		472	472	472		445407	445535	+	hypothetical protein
CDS		473	473	473		445601	445744	-	hypothetical protein
CDS		474	474	474		445858	446064	-	hypothetical protein
CDS		475	475	475		446628	446846	-	hypothetical protein
CDS		476	476	476		446869	448554	-	hypothetical protein
CDS		477	477	477		449053	449655	-	30S ribosomal protein S4
CDS		478	478	478		450054	451229	+	L-methionine gamma-lyase
CDS		479	479	479		451292	451771	-	Free methionine-R-sulfoxide reductase
CDS		480	480	480		451919	452557	+	putative HTH-type transcriptional regulator YttP
CDS		481	481	481		452569	453513	-	hypothetical protein
CDS		482	482	482		453638	454480	+	HTH-type transcriptional regulator GltC
CDS		483	483	483		454688	456400	+	Septation ring formation regulator EzrA
CDS		484	484	484		456781	457923	+	Cysteine desulfurase IscS
CDS		485	485	485		457930	459144	+	putative tRNA sulfurtransferase
CDS		486	486	486		459225	459422	+	Small,2C acid-soluble spore protein C
CDS		487	487	487		459596	461182	+	Acetyl-coenzyme A synthetase
CDS		488	488	488		461285	461716	+	putative protein
CDS		489	489	489		461786	463354	+	N-substituted formamide deformylase
CDS		490	490	490		463472	464275	-	NAD kinase
CDS		491	491	491		464481	465119	+	hypothetical protein
CDS		492	492	492		465132	465527	+	putative spore protein YtfJ
CDS		493	493	493		465662	466162	+	Thiol peroxidase
CDS		494	494	494		466362	467348	+	hypothetical protein
CDS		495	495	495		467648	468841	+	Acetate kinase
CDS		496	496	496		468865	469299	-	hypothetical protein
CDS		497	497	497		469818	470015	-	hypothetical protein
CDS		498	498	498		470144	470977	+	hypothetical protein
CDS		499	499	499		471009	471671	-	hypothetical protein
CDS		500	500	500		472303	472401	-	hypothetical protein
CDS		501	501	501		472526	472720	+	hypothetical protein
CDS		502	502	502		472749	473066	-	hypothetical protein
CDS		503	503	503		473233	474438	+	Argininosuccinate synthase
CDS		504	504	504		474435	475823	+	Argininosuccinate lyase
CDS		505	505	505		475922	476275	+	hypothetical protein
CDS		506	506	506		476320	476499	-	hypothetical protein
CDS		507	507	507		476777	477316	+	hypothetical protein
CDS		508	508	508		477484	477942	-	Putative universal stress protein
CDS		509	509	509		478081	478881	+	3-oxoacyl-[acyl-carrier-protein] reductase FabG
CDS		510	510	510		479095	480228	+	Alanine dehydrogenase
CDS		511	511	511		480473	480874	+	hypothetical protein
CDS		512	512	512		480919	481251	+	hypothetical protein
CDS		513	513	513		481248	482036	+	hypothetical protein
CDS		514	514	514		482039	482269	+	hypothetical protein
CDS		515	515	515		482342	482797	+	hypothetical protein
CDS		516	516	516		483339	483545	+	hypothetical protein
CDS		517	517	517		483559	484386	-	hypothetical protein
CDS		518	518	518		484577	484951	+	hypothetical protein
CDS		519	519	519		484972	485328	+	putative protein YobA
CDS		520	520	520		485359	486456	-	putative peptidase
CDS		521	521	521		486606	487289	+	hypothetical protein
CDS		522	522	522		487330	487491	-	hypothetical protein
CDS		523	523	523		487736	489049	+	Inosine-5'-monophosphate dehydrogenase
CDS		524	524	524		489259	489522	+	hypothetical protein
CDS		525	525	525		489531	489836	-	hypothetical protein
CDS		526	526	526		489996	490928	+	Bifunctional oligoribonuclease and PAP phosphatase NrnA
CDS		527	527	527		490980	491483	-	Sporulation membrane protein YtrI
CDS		528	528	528		491480	491818	-	Sporulation membrane protein YtrH
CDS		529	529	529		491936	495262	+	DNA polymerase III subunit alpha
CDS		530	530	530		495366	496604	+	NAD-dependent malic enzyme
CDS		531	531	531		496619	497263	+	HTH-type transcriptional repressor NanR
CDS		532	532	532		497449	498318	+	Acetyl-coenzyme A carboxylase carboxyl transferase subunit beta
CDS		533	533	533		498306	499280	+	Acetyl-coenzyme A carboxylase carboxyl transferase subunit alpha
CDS		534	534	534		499409	500368	+	ATP-dependent 6-phosphofructokinase
CDS		535	535	535		500422	502179	+	Pyruvate kinase
CDS		536	536	536		502374	502763	+	hypothetical protein
CDS		537	537	537		503354	504472	-	Sodium-lithium/proton antiporter
CDS		538	538	538		504969	505430	+	hypothetical protein
CDS		539	539	539		505818	506966	+	Citrate synthase 2
CDS		540	540	540		507127	508419	+	Isocitrate dehydrogenase [NADP]
CDS		541	541	541		508439	509377	+	Malate dehydrogenase
CDS		542	542	542		509593	510066	+	(R)-specific enoyl-CoA hydratase
CDS		543	543	543		510123	510254	-	hypothetical protein
CDS		544	544	544		510345	510524	+	hypothetical protein
CDS		545	545	545		510853	511572	+	Alkaline phosphatase synthesis transcriptional regulatory protein PhoP
CDS		546	546	546		511565	513328	+	Alkaline phosphatase synthesis sensor protein PhoR
CDS		547	547	547		513614	516247	+	DNA polymerase I
CDS		548	548	548		516260	517090	+	Formamidopyrimidine-DNA glycosylase
CDS		549	549	549		517163	517795	+	putative sporulation protein YtaF
CDS		550	550	550		517847	518449	+	Dephospho-CoA kinase
CDS		551	551	551		518559	519587	+	Glyceraldehyde-3-phosphate dehydrogenase 2
CDS		552	552	552		519966	520358	+	S-adenosylmethionine decarboxylase proenzyme
CDS		553	553	553		520642	521103	+	Transcriptional repressor NrdR
CDS		554	554	554		521256	522665	+	Replication initiation and membrane attachment protein
CDS		555	555	555		522699	523637	+	Primosomal protein DnaI
CDS		556	556	556		523669	523866	-	hypothetical protein
CDS		557	557	557		524102	524983	+	hypothetical protein
CDS		558	558	558		525291	527228	+	Threonine--tRNA ligase 1
CDS		559	559	559		527625	528125	+	Translation initiation factor IF-3
CDS		560	560	560		528147	528347	+	50S ribosomal protein L35
CDS		561	561	561		528385	528741	+	50S ribosomal protein L20
CDS		562	562	562		529174	529665	+	hypothetical protein
CDS		563	563	563		529736	530821	+	Putative aminopeptidase YsdC
CDS		564	564	564		530862	531479	-	HTH-type transcriptional regulator BetI
CDS		565	565	565		531776	532429	+	p-hydroxybenzoic acid efflux pump subunit AaeA
CDS		566	566	566		532442	534241	+	Multidrug export protein EmrB
CDS		567	567	567		534279	534650	-	hypothetical protein
CDS		568	568	568		534838	535554	-	hypothetical protein
CDS		569	569	569		535694	536251	-	hypothetical protein
CDS		570	570	570		536428	536637	-	Small,2C acid-soluble spore protein I
CDS		571	571	571		536720	537517	+	23S rRNA (guanosine-2'-O-)-methyltransferase RlmB
CDS		572	572	572		537839	538873	+	Phenylalanine--tRNA ligase alpha subunit
CDS		573	573	573		538892	541312	+	Phenylalanine--tRNA ligase beta subunit
CDS		574	574	574		541770	543161	+	Asparagine--tRNA ligase
CDS		575	575	575		543255	543389	+	hypothetical protein
CDS		576	576	576		543430	543795	-	hypothetical protein
CDS		577	577	577		543926	544861	-	Ribonuclease HIII
CDS		578	578	578		544986	545255	+	Cell division protein ZapA
CDS		579	579	579		545257	545796	+	hypothetical protein
CDS		580	580	580		545852	547570	+	DNA polymerase/3'-5' exonuclease PolX
CDS		581	581	581		547590	549950	+	Endonuclease MutS2
CDS		582	582	582		549981	550073	+	hypothetical protein
CDS		583	583	583		550146	550835	+	Dual-specificity RNA pseudouridine synthase RluF
CDS		584	584	584		551315	552640	+	Branched-chain amino acid transport system 2 carrier protein
CDS		585	585	585		553131	553844	+	Hemin/hemoglobin-binding protein 1
CDS		586	586	586		553868	554326	+	Hemin/hemoglobin-binding protein 1
CDS		587	587	587		554351	557053	+	hypothetical protein
CDS		588	588	588		557123	558004	+	High-affinity heme uptake system protein IsdE
CDS		589	589	589		558032	559015	+	putative heme-iron transport system permease protein IsdF
CDS		590	590	590		559005	559775	+	Ferric enterobactin transport ATP-binding protein FepC
CDS		591	591	591		559916	560572	+	Sortase B
CDS		592	592	592		560645	560968	-	Heme-degrading monooxygenase
CDS		593	593	593		561263	562462	+	Ribosomal RNA large subunit methyltransferase I
CDS		594	594	594		562502	562696	-	hypothetical protein
CDS		595	595	595		562697	562870	-	hypothetical protein
CDS		596	596	596		563041	563733	+	Sensory transduction protein regX3
CDS		597	597	597		563735	564670	+	Alkaline phosphatase synthesis sensor protein PhoR
CDS		598	598	598		564796	565719	+	Bacitracin transport ATP-binding protein BcrA
CDS		599	599	599		565712	565873	+	hypothetical protein
CDS		600	600	600		565908	566612	+	hypothetical protein
CDS		601	601	601		566742	567434	+	hypothetical protein
CDS		602	602	602		567498	568001	-	hypothetical protein
CDS		603	603	603		568155	569054	+	hypothetical protein
CDS		604	604	604		569255	571291	-	Petrobactin import system permease protein FpuB
CDS		605	605	605		571299	572273	-	Petrobactin-binding protein FpuA
CDS		606	606	606		572760	573725	+	hypothetical protein
CDS		607	607	607		574064	575749	+	Long-chain-fatty-acid--CoA ligase
CDS		608	608	608		575811	576443	+	Fatty acid metabolism regulator protein
CDS		609	609	609		576455	577231	+	putative enoyl-CoA hydratase
CDS		610	610	610		577310	578083	+	Electron transfer flavoprotein subunit beta
CDS		611	611	611		578120	579097	+	Electron transfer flavoprotein subunit alpha
CDS		612	612	612		579309	579623	+	Thioredoxin
CDS		613	613	613		579773	581557	+	UvrABC system protein C
CDS		614	614	614		581673	582122	-	putative protein YslB
CDS		615	615	615		582422	583048	+	Succinate dehydrogenase cytochrome b558 subunit
CDS		616	616	616		583062	584855	+	Fumarate reductase flavoprotein subunit
CDS		617	617	617		584848	585609	+	Fumarate reductase iron-sulfur subunit
CDS		618	618	618		585700	586146	+	hypothetical protein
CDS		619	619	619		586183	586962	-	Putative carboxypeptidase YodJ
CDS		620	620	620		587228	588022	+	Chemotaxis protein PomA
CDS		621	621	621		588012	588800	+	Motility protein B
CDS		622	622	622		588825	589652	-	Lipoprotein E
CDS		623	623	623		589996	590880	+	Vitamin B12 import ATP-binding protein BtuD
CDS		624	624	624		590883	592109	+	putative protein YhaP
CDS		625	625	625		592228	592659	+	Putative HTH-type transcriptional regulator YwnA
CDS		626	626	626		592721	593386	-	Aquaporin Z
CDS		627	627	627		593530	594495	-	hypothetical protein
CDS		628	628	628		594596	595168	+	HTH-type transcriptional regulator SutR
CDS		629	629	629		595230	595415	-	hypothetical protein
CDS		630	630	630		595598	596839	+	N-isopropylammelide isopropyl amidohydrolase
CDS		631	631	631		596938	598233	+	Putative purine permease YwdJ
CDS		632	632	632		598399	598566	+	Spore germination protein GerE
CDS		633	633	633		598673	599959	+	hypothetical protein
CDS		634	634	634		600151	600264	+	hypothetical protein
CDS		635	635	635		600292	600642	-	hypothetical protein
CDS		636	636	636		600813	601040	+	hypothetical protein
CDS		637	637	637		601137	601292	+	hypothetical protein
CDS		638	638	638		601366	601521	+	hypothetical protein
CDS		639	639	639		601539	602285	+	hypothetical protein
CDS		640	640	640		602313	602690	+	hypothetical protein
CDS		641	641	641		602712	603347	+	hypothetical protein
CDS		642	642	642		603475	604392	+	hypothetical protein
CDS		643	643	643		604408	605319	+	hypothetical protein
CDS		644	644	644		605338	605571	+	hypothetical protein
CDS		645	645	645		605564	606310	+	RNA polymerase sigma factor FliA
CDS		646	646	646		606307	606783	+	hypothetical protein
CDS		647	647	647		606840	607382	+	hypothetical protein
CDS		648	648	648		607396	607653	+	hypothetical protein
CDS		649	649	649		607613	608203	+	hypothetical protein
CDS		650	650	650		608366	608665	+	hypothetical protein
CDS		651	651	651		608705	608863	+	hypothetical protein
CDS		652	652	652		608925	609092	+	hypothetical protein
CDS		653	653	653		609241	609429	+	hypothetical protein
CDS		654	654	654		609880	610275	+	hypothetical protein
CDS		655	655	655		610395	610619	+	hypothetical protein
CDS		656	656	656		610626	610847	+	hypothetical protein
CDS		657	657	657		610852	611106	+	hypothetical protein
CDS		658	658	658		611274	611483	+	hypothetical protein
CDS		659	659	659		611579	611968	+	hypothetical protein
CDS		660	660	660		612028	612411	+	hypothetical protein
CDS		661	661	661		612512	612997	+	hypothetical protein
CDS		662	662	662		612994	614691	+	hypothetical protein
CDS		663	663	663		614707	616005	+	hypothetical protein
CDS		664	664	664		615968	616588	+	hypothetical protein
CDS		665	665	665		616627	617796	+	hypothetical protein
CDS		666	666	666		617814	618104	+	hypothetical protein
CDS		667	667	667		618101	618424	+	hypothetical protein
CDS		668	668	668		618417	618857	+	hypothetical protein
CDS		669	669	669		618854	619213	+	hypothetical protein
CDS		670	670	670		619214	619822	+	hypothetical protein
CDS		671	671	671		619870	620187	+	hypothetical protein
CDS		672	672	672		620410	624261	+	Chromosome partition protein Smc
CDS		673	673	673		624276	625757	+	hypothetical protein
CDS		674	674	674		625754	629818	+	Chromosome partition protein Smc
CDS		675	675	675		629857	630093	+	hypothetical protein
CDS		676	676	676		630093	630332	+	hypothetical protein
CDS		677	677	677		630329	631384	+	hypothetical protein
CDS		678	678	678		631423	631752	-	hypothetical protein
CDS		679	679	679		631820	632404	-	hypothetical protein
CDS		680	680	680		632410	632607	-	hypothetical protein
CDS		681	681	681		632767	633069	+	hypothetical protein
CDS		682	682	682		633072	633254	+	hypothetical protein
CDS		683	683	683		633372	634553	+	hypothetical protein
CDS		684	684	684		634495	635112	+	hypothetical protein
CDS		685	685	685		635156	635425	-	hypothetical protein
CDS		686	686	686		635643	636506	+	hypothetical protein
CDS		687	687	687		636604	638058	+	hypothetical protein
CDS		688	688	688		638275	638937	+	Protein/nucleic acid deglycase HchA
CDS		689	689	689		639095	639733	+	hypothetical protein
CDS		690	690	690		639783	640466	-	Protein/nucleic acid deglycase HchA
CDS		691	691	691		640980	642305	+	Riboflavin transporter RibZ
CDS		692	692	692		642519	643328	+	Glutamate racemase
CDS		693	693	693		643563	644612	+	Spore germination protein GerM
CDS		694	694	694		644744	645481	+	Ribonuclease PH
CDS		695	695	695		645493	646101	+	dITP/XTP pyrophosphatase
CDS		696	696	696		646112	646618	+	Putative metallophosphoesterase MG207
tRNA		697	697	697		646727	646800	+	tRNA-Gly(tcc)
tRNA		698	698	698		646802	646876	+	tRNA-Arg(tct)
CDS		699	699	699		647422	647622	+	hypothetical protein
CDS		700	700	700		647712	648326	-	hypothetical protein
CDS		701	701	701		648702	648806	+	hypothetical protein
CDS		702	702	702		648846	649094	+	hypothetical protein
CDS		703	703	703		649292	650290	+	hypothetical protein
CDS		704	704	704		650600	651877	+	Trigger factor
CDS		705	705	705		652142	653401	+	ATP-dependent Clp protease ATP-binding subunit ClpX
CDS		706	706	706		653508	655178	+	Lon protease 2
CDS		707	707	707		655361	657691	+	Lon protease 1
CDS		708	708	708		657688	658284	+	putative GTP-binding protein EngB
CDS		709	709	709		658319	658735	-	Organic hydroperoxide resistance protein OhrA
CDS		710	710	710		658738	659190	-	Organic hydroperoxide resistance transcriptional regulator
CDS		711	711	711		659607	660941	+	Glutamyl-tRNA reductase
CDS		712	712	712		660959	661792	+	Cytochrome c biogenesis protein CcsA
CDS		713	713	713		661808	662737	+	Porphobilinogen deaminase
CDS		714	714	714		662740	663492	+	hypothetical protein
CDS		715	715	715		663513	664502	+	Delta-aminolevulinic acid dehydratase
CDS		716	716	716		664502	665788	+	Glutamate-1-semialdehyde 2,2C1-aminomutase 2
CDS		717	717	717		665899	666870	+	hypothetical protein
CDS		718	718	718		666937	667962	+	hypothetical protein
CDS		719	719	719		668446	671091	+	Valine--tRNA ligase
CDS		720	720	720		671185	672486	+	Folylpolyglutamate synthase
CDS		721	721	721		672651	673601	+	hypothetical protein
CDS		722	722	722		673834	674409	+	dTTP/UTP pyrophosphatase
CDS		723	723	723		674456	675133	+	hypothetical protein
CDS		724	724	724		675291	676310	+	Cell shape-determining protein MreB
CDS		725	725	725		676352	677203	+	Cell shape-determining protein MreC
CDS		726	726	726		677218	677763	+	Rod shape-determining protein MreD
CDS		727	727	727		677799	678485	+	Septum site-determining protein MinC
CDS		728	728	728		678488	679285	+	Septum site-determining protein MinD
CDS		729	729	729		679419	680165	+	Stage IV sporulation protein FA
CDS		730	730	730		680158	681018	+	Stage IV sporulation protein FB
CDS		731	731	731		681086	682474	+	Ribonuclease G
CDS		732	732	732		682644	682952	+	50S ribosomal protein L21
CDS		733	733	733		682964	683308	+	hypothetical protein
CDS		734	734	734		683312	683602	+	50S ribosomal protein L27
CDS		735	735	735		683666	684208	+	hypothetical protein
CDS		736	736	736		684213	685499	+	GTPase Obg
CDS		737	737	737		685688	686395	+	Response regulator protein GraR
CDS		738	738	738		686355	687467	+	Sensor histidine kinase RcsC
CDS		739	739	739		687561	688337	+	ABC transporter ATP-binding protein YxdL
CDS		740	740	740		688312	690234	+	ABC transporter permease protein YxdM
CDS		741	741	741		690284	692194	+	ABC transporter permease protein YxdM
CDS		742	742	742		692291	693142	+	Bifunctional chorismate mutase/prephenate dehydratase
CDS		743	743	743		693320	693790	-	hypothetical protein
CDS		744	744	744		693983	694630	-	Protein YiiM
CDS		745	745	745		694710	695252	-	Transcription repressor NadR
CDS		746	746	746		695252	696394	-	Putative cysteine desulfurase NifS
CDS		747	747	747		696547	698076	+	L-aspartate oxidase
CDS		748	748	748		698096	698929	+	putative nicotinate-nucleotide pyrophosphorylase [carboxylating]
CDS		749	749	749		698961	700067	+	Quinolinate synthase A
CDS		750	750	750		700294	702189	+	Spore coat assembly protein ExsA
CDS		751	751	751		702368	703015	+	hypothetical protein
CDS		752	752	752		703049	703429	-	hypothetical protein
CDS		753	753	753		703911	704441	+	hypothetical protein
CDS		754	754	754		704453	705397	-	putative siderophore-binding lipoprotein YfiY
CDS		755	755	755		705586	706203	+	Holliday junction ATP-dependent DNA helicase RuvA
CDS		756	756	756		706209	707210	+	Holliday junction ATP-dependent DNA helicase RuvB
CDS		757	757	757		707207	707407	+	hypothetical protein
CDS		758	758	758		707427	708479	+	S-adenosylmethionine:tRNA ribosyltransferase-isomerase
CDS		759	759	759		708492	709631	+	Queuine tRNA-ribosyltransferase
CDS		760	760	760		709659	709919	+	hypothetical protein
CDS		761	761	761		709956	710339	-	hypothetical protein
CDS		762	762	762		710443	711090	+	hypothetical protein
CDS		763	763	763		711171	712730	-	Stage V sporulation protein B
CDS		764	764	764		712916	713200	+	Post-transcriptional regulator ComN
CDS		765	765	765		713470	715734	+	Protein translocase subunit SecDF
CDS		766	766	766		715891	716784	+	Manganese efflux system protein MneP
CDS		767	767	767		716886	719225	+	hypothetical protein
CDS		768	768	768		719273	719785	+	Adenine phosphoribosyltransferase
CDS		769	769	769		719996	722179	+	GTP pyrophosphokinase
CDS		770	770	770		722196	722636	+	D-aminoacyl-tRNA deacylase
CDS		771	771	771		722752	723084	+	hypothetical protein
CDS		772	772	772		723167	723343	+	hypothetical protein
CDS		773	773	773		723698	724969	+	Histidine--tRNA ligase
CDS		774	774	774		724982	726757	+	Aspartate--tRNA ligase
CDS		775	775	775		727109	727876	+	hypothetical protein
CDS		776	776	776		728250	728891	-	Prespore-specific transcriptional regulator RsfA
CDS		777	777	777		728929	730215	-	putative AAA domain-containing protein
CDS		778	778	778		730509	730925	+	HTH-type transcriptional regulator CymR
CDS		779	779	779		730961	732106	+	Cysteine desulfurase IscS
CDS		780	780	780		732123	733238	+	tRNA-specific 2-thiouridylase MnmA
CDS		781	781	781		733348	734007	+	TPR repeat-containing protein YrrB
CDS		782	782	782		734103	736439	+	ATP-dependent RecD-like DNA helicase
CDS		783	783	783		736567	736755	+	hypothetical protein
CDS		784	784	784		736774	736902	+	hypothetical protein
CDS		785	785	785		736949	737161	-	hypothetical protein
CDS		786	786	786		737338	738405	+	Putative transport protein
CDS		787	787	787		738450	738794	-	hypothetical protein
CDS		788	788	788		739296	741938	+	Alanine--tRNA ligase
CDS		789	789	789		742015	742281	+	hypothetical protein
CDS		790	790	790		742285	742698	+	Putative pre-16S rRNA nuclease
CDS		791	791	791		742711	742989	+	hypothetical protein
CDS		792	792	792		743214	744284	+	Endolytic murein transglycosylase
CDS		793	793	793		744488	745129	+	tRNA 5-hydroxyuridine methyltransferase
CDS		794	794	794		745137	746066	+	23S rRNA 5-hydroxycytidine synthase
CDS		795	795	795		746085	747365	+	hypothetical protein
CDS		796	796	796		747383	748021	+	Uridine kinase
CDS		797	797	797		748249	748776	+	Transcription elongation factor GreA
CDS		798	798	798		748933	749613	+	hypothetical protein
CDS		799	799	799		749702	751456	+	Penicillin-binding protein 4B
CDS		800	800	800		751573	752235	+	hypothetical protein
CDS		801	801	801		752271	752486	-	hypothetical protein
CDS		802	802	802		752623	753261	+	putative methyltransferase
CDS		803	803	803		753276	753971	+	5'-methylthioadenosine/S-adenosylhomocysteine nucleosidase
CDS		804	804	804		754054	754977	+	O-acetylserine dependent cystathionine beta-synthase
CDS		805	805	805		754981	756114	+	Cystathionine gamma-lyase
CDS		806	806	806		756374	758977	+	Aldehyde-alcohol dehydrogenase
CDS		807	807	807		759104	759331	+	hypothetical protein
CDS		808	808	808		759489	760436	+	High-affinity heme uptake system protein IsdE
CDS		809	809	809		760442	761470	+	Petrobactin import system permease protein FpuB
CDS		810	810	810		761457	762275	+	Petrobactin import ATP-binding protein FpuC
CDS		811	811	811		762242	762637	+	hypothetical protein
CDS		812	812	812		763097	763603	+	Acetyltransferase
CDS		813	813	813		763672	764130	+	hypothetical protein
CDS		814	814	814		764252	764629	+	hypothetical protein
CDS		815	815	815		764666	765211	-	HTH-type transcriptional regulator SutR
CDS		816	816	816		765368	765772	+	Putative oxidoreductase CatD
CDS		817	817	817		765795	766652	+	Catechol-2,2C3-dioxygenase
CDS		818	818	818		766667	766981	-	Putative pterin-4-alpha-carbinolamine dehydratase
CDS		819	819	819		766962	768716	-	hypothetical protein
CDS		820	820	820		769607	772360	-	Minor extracellular protease vpr
CDS		821	821	821		772590	773822	+	hypothetical protein
CDS		822	822	822		773868	773990	-	hypothetical protein
CDS		823	823	823		774060	774398	-	hypothetical protein
CDS		824	824	824		774567	775169	+	hypothetical protein
CDS		825	825	825		775191	775724	+	hypothetical protein
CDS		826	826	826		775989	776489	+	hypothetical protein
CDS		827	827	827		776531	777415	-	2-succinyl-6-hydroxy-2,2C4-cyclohexadiene-1-carboxylate synthase
CDS		828	828	828		777431	778264	-	hypothetical protein
CDS		829	829	829		778526	779911	+	Alkaline phosphatase 3
CDS		830	830	830		779966	780433	+	hypothetical protein
CDS		831	831	831		780513	781163	-	GTP pyrophosphokinase YwaC
CDS		832	832	832		781650	782879	-	IS110 family transposase ISBth166
CDS		833	833	833		783232	783858	+	Putative NAD(P)H nitroreductase MhqN
CDS		834	834	834		784005	784154	+	50S ribosomal protein L33 2
CDS		835	835	835		784243	785736	+	hypothetical protein
CDS		836	836	836		785786	786523	-	hypothetical protein
CDS		837	837	837		786861	787574	+	RNA polymerase sigma-28 factor
CDS		838	838	838		787865	788653	+	Phosphatidylserine decarboxylase proenzyme
CDS		839	839	839		788839	788994	-	hypothetical protein
CDS		840	840	840		789241	789753	+	hypothetical protein
CDS		841	841	841		789757	790863	+	putative protein YqeH
CDS		842	842	842		790879	791712	+	Shikimate dehydrogenase (NADP(+))
CDS		843	843	843		791718	792011	+	RNA-binding protein
CDS		844	844	844		792149	792718	+	putative nicotinate-nucleotide adenylyltransferase
CDS		845	845	845		792708	793277	+	hypothetical protein
CDS		846	846	846		793274	793630	+	Ribosomal silencing factor RsfS
CDS		847	847	847		793627	794376	+	2-methoxy-6-polyprenyl-1,2C4-benzoquinol methylase,2C mitochondrial
CDS		848	848	848		794697	795524	-	Pyrroline-5-carboxylate reductase
CDS		849	849	849		795602	796201	+	ComE operon protein 1
CDS		850	850	850		796265	796822	+	tRNA-specific adenosine deaminase
CDS		851	851	851		796837	799158	+	ComE operon protein 3
CDS		852	852	852		799190	799324	-	hypothetical protein
CDS		853	853	853		799670	800680	+	putative protein YqeN
CDS		854	854	854		800766	801023	-	30S ribosomal protein S20
CDS		855	855	855		801204	802307	+	Germination protease
CDS		856	856	856		802304	802669	+	hypothetical protein
CDS		857	857	857		802880	804703	+	Elongation factor 4
CDS		858	858	858		804834	805208	+	HTH-type transcriptional activator HxlR
CDS		859	859	859		805260	806399	+	Heme chaperone HemW
CDS		860	860	860		806533	807549	+	Heat-inducible transcription repressor HrcA
CDS		861	861	861		807664	808230	+	Protein GrpE
CDS		862	862	862		808257	810092	+	Chaperone protein DnaK
CDS		863	863	863		810297	811412	+	Chaperone protein DnaJ
CDS		864	864	864		811441	812379	+	Ribosomal protein L11 methyltransferase
CDS		865	865	865		812524	813273	+	Ribosomal RNA small subunit methyltransferase E
CDS		866	866	866		813280	814632	+	Threonylcarbamoyladenosine tRNA methylthiotransferase MtaB
CDS		867	867	867		814954	815127	+	30S ribosomal protein S21
CDS		868	868	868		815143	815586	+	putative protein YqeY
CDS		869	869	869		816770	817063	+	hypothetical protein
CDS		870	870	870		817211	818410	+	hypothetical protein
CDS		871	871	871		818414	819373	+	PhoH-like protein
CDS		872	872	872		819568	821712	+	Cyclic-di-AMP phosphodiesterase PgpH
CDS		873	873	873		821709	822179	+	Endoribonuclease YbeY
CDS		874	874	874		822176	822529	+	Undecaprenol kinase
CDS		875	875	875		822629	823027	+	Cytidine deaminase
CDS		876	876	876		823020	823925	+	GTPase Era
CDS		877	877	877		824102	824245	+	hypothetical protein
CDS		878	878	878		824279	825025	+	DNA repair protein RecO
CDS		879	879	879		825130	825765	+	Transcriptional repressor CcpN
CDS		880	880	880		825795	826607	+	Putative pyruvate,2C phosphate dikinase regulatory protein
CDS		881	881	881		827468	829264	+	DNA primase
CDS		882	882	882		829324	830451	+	RNA polymerase sigma factor SigA
CDS		883	883	883		830838	831194	+	Cytochrome c-550
CDS		884	884	884		831360	832067	+	tRNA (adenine(22)-N(1))-methyltransferase
CDS		885	885	885		832064	833185	+	GTP cyclohydrolase 1 type 2
CDS		886	886	886		833226	834176	-	4-hydroxy-3-methylbut-2-enyl diphosphate reductase
CDS		887	887	887		834266	834997	-	hypothetical protein
CDS		888	888	888		835179	836489	+	DEAD-box ATP-dependent RNA helicase CshB
CDS		889	889	889		836658	837554	+	putative endonuclease 4
CDS		890	890	890		837573	837827	-	hypothetical protein
CDS		891	891	891		837977	838855	+	hypothetical protein
CDS		892	892	892		839035	839805	+	High-affinity zinc uptake system ATP-binding protein ZnuC
CDS		893	893	893		839805	840638	+	High-affinity zinc uptake system membrane protein ZnuB
CDS		894	894	894		840652	841065	+	Zinc-specific metallo-regulatory protein
CDS		895	895	895		841145	842257	-	4-hydroxy-3-methylbut-2-en-1-yl diphosphate synthase (flavodoxin)
CDS		896	896	896		842413	842778	-	hypothetical protein
CDS		897	897	897		842844	843602	-	hypothetical protein
tRNA		898	898	898		843844	843919	+	tRNA-Met(cat)
CDS		899	899	899		844139	844750	+	Superoxide dismutase [Mn] 1
CDS		900	900	900		844867	846144	+	hypothetical protein
CDS		901	901	901		846254	848380	+	Penicillin-binding protein H
CDS		902	902	902		848712	849629	+	Phosphate-binding protein PstS
CDS		903	903	903		849657	850607	+	hypothetical protein
CDS		904	904	904		850609	851475	+	Phosphate transport system permease protein PstA
CDS		905	905	905		851504	852319	+	Phosphate import ATP-binding protein PstB 3
CDS		906	906	906		852606	853262	+	Phosphate-specific transport system accessory protein PhoU
CDS		907	907	907		853603	855957	+	UTP--glucose-1-phosphate uridylyltransferase
CDS		908	908	908		856027	856176	+	50S ribosomal protein L33 1
CDS		909	909	909		856281	856859	+	putative protein YqgN
CDS		910	910	910		856963	857163	+	putative protein YqgQ
CDS		911	911	911		857183	858166	+	Glucokinase
CDS		912	912	912		858247	858519	-	hypothetical protein
CDS		913	913	913		858590	859219	+	putative metallo-hydrolase
CDS		914	914	914		859229	860341	+	hypothetical protein
CDS		915	915	915		860486	860776	-	Transcriptional repressor PagR
CDS		916	916	916		861210	861722	-	Streptothricin hydrolase
CDS		917	917	917		861889	863052	-	Cystathionine beta-lyase MetC
CDS		918	918	918		863049	864161	-	Cystathionine gamma-synthase/O-acetylhomoserine (thiol)-lyase
CDS		919	919	919		864750	866582	+	Bifunctional homocysteine S-methyltransferase/5,2C10-methylenetetrahydrofolate reductase
CDS		920	920	920		866582	867139	+	Methionine synthase
CDS		921	921	921		867136	869979	+	Methionine synthase
CDS		922	922	922		869998	871056	+	UDP-N-acetylglucosamine--N-acetylmuramyl-(pentapeptide) pyrophosphoryl-undecaprenol N-acetylglucosamine transferase
CDS		923	923	923		871251	871511	+	hypothetical protein
CDS		924	924	924		871607	871981	+	hypothetical protein
CDS		925	925	925		872061	872549	+	hypothetical protein
CDS		926	926	926		872584	872895	-	hypothetical protein
CDS		927	927	927		873149	873364	+	hypothetical protein
CDS		928	928	928		873452	873661	+	hypothetical protein
CDS		929	929	929		873923	875317	-	L-cystine uptake protein TcyP
CDS		930	930	930		875425	875667	-	hypothetical protein
CDS		931	931	931		875794	876489	-	hypothetical protein
CDS		932	932	932		876695	877738	+	ComG operon protein 1
CDS		933	933	933		877722	878762	+	Type II secretion system protein F
CDS		934	934	934		878774	879073	+	ComG operon protein 3
CDS		935	935	935		879070	879525	+	hypothetical protein
CDS		936	936	936		879518	879820	+	hypothetical protein
CDS		937	937	937		879790	880260	+	hypothetical protein
CDS		938	938	938		880257	880628	+	hypothetical protein
CDS		939	939	939		880707	881453	+	hypothetical protein
CDS		940	940	940		881569	882066	+	Shikimate kinase
CDS		941	941	941		882105	882305	+	hypothetical protein
CDS		942	942	942		882371	883003	-	hypothetical protein
CDS		943	943	943		883335	883562	+	hypothetical protein
CDS		944	944	944		883660	883791	+	hypothetical protein
CDS		945	945	945		883841	884644	-	hypothetical protein
CDS		946	946	946		884631	886313	-	RNA polymerase-associated protein RapA
CDS		947	947	947		886704	887804	+	Aminomethyltransferase
CDS		948	948	948		887825	889168	+	putative glycine dehydrogenase (decarboxylating) subunit 1
CDS		949	949	949		889165	890640	+	putative glycine dehydrogenase (decarboxylating) subunit 2
CDS		950	950	950		890910	891134	+	hypothetical protein
CDS		951	951	951		891205	891396	+	hypothetical protein
CDS		952	952	952		891686	891874	+	hypothetical protein
CDS		953	953	953		891951	892148	-	hypothetical protein
CDS		954	954	954		892164	892478	-	putative guanidinium efflux system subunit GdnD
CDS		955	955	955		892480	892812	-	putative guanidinium efflux system subunit GdnC
CDS		956	956	956		892884	893465	-	hypothetical protein
CDS		957	957	957		893562	894539	-	Catabolite control protein B
CDS		958	958	958		894906	895466	+	hypothetical protein
CDS		959	959	959		895507	895890	-	Thiosulfate sulfurtransferase GlpE
CDS		960	960	960		896061	896897	+	Octanoyltransferase LipM
CDS		961	961	961		896926	897768	-	hypothetical protein
CDS		962	962	962		897969	898640	-	hypothetical protein
CDS		963	963	963		898646	898963	-	hypothetical protein
CDS		964	964	964		899120	900145	+	Spore photoproduct lyase
CDS		965	965	965		900290	900718	+	HTH-type transcriptional regulator MntR
CDS		966	966	966		900728	901435	+	Phosphoglycolate phosphatase
CDS		967	967	967		901432	901833	-	hypothetical protein
CDS		968	968	968		901913	902833	-	hypothetical protein
CDS		969	969	969		903078	903566	+	hypothetical protein
CDS		970	970	970		903618	904058	+	3-dehydroquinate dehydratase
CDS		971	971	971		904063	905124	+	Aminopeptidase YpdF
CDS		972	972	972		905146	905703	+	Elongation factor P
CDS		973	973	973		905740	906060	-	hypothetical protein
CDS		974	974	974		906425	906619	-	hypothetical protein
CDS		975	975	975		906811	907092	+	hypothetical protein
CDS		976	976	976		907120	908046	+	hypothetical protein
CDS		977	977	977		908043	908555	+	Stage III sporulation protein AB
CDS		978	978	978		908570	908773	+	hypothetical protein
CDS		979	979	979		908902	909180	+	hypothetical protein
CDS		980	980	980		909191	910363	+	Stage III sporulation protein AE
CDS		981	981	981		910376	911008	+	Stage III sporulation protein AF
CDS		982	982	982		910998	911660	+	hypothetical protein
CDS		983	983	983		911676	912320	+	Stage III sporulation protein AH
CDS		984	984	984		913096	913584	+	Biotin carboxyl carrier protein of acetyl-CoA carboxylase
CDS		985	985	985		913601	914953	+	Biotin carboxylase
CDS		986	986	986		914976	915368	+	putative protein
CDS		987	987	987		915715	916107	+	Transcription antitermination protein NusB
CDS		988	988	988		916131	916991	+	Bifunctional protein FolD protein
CDS		989	989	989		917018	918376	+	Exodeoxyribonuclease 7 large subunit
CDS		990	990	990		918366	918596	+	Exodeoxyribonuclease 7 small subunit
CDS		991	991	991		918596	919486	+	Farnesyl diphosphate synthase
CDS		992	992	992		919788	921680	+	1-deoxy-D-xylulose-5-phosphate synthase
CDS		993	993	993		921684	922523	+	Hemolysin A
CDS		994	994	994		922666	923115	+	Arginine repressor
CDS		995	995	995		923380	925119	+	DNA repair protein RecN
CDS		996	996	996		925238	926536	+	SpoIVB peptidase
CDS		997	997	997		926790	927620	+	Stage 0 sporulation protein A
CDS		998	998	998		927874	928437	+	hypothetical protein
CDS		999	999	999		928651	928797	-	putative protein YycC
CDS		1000	1000	1000		928848	929576	+	Glycerophosphodiester phosphodiesterase
CDS		1001	1001	1001		929626	929859	-	hypothetical protein
CDS		1002	1002	1002		929996	932068	+	Anaerobic nitric oxide reductase transcription regulator NorR
CDS		1003	1003	1003		932264	933163	+	Phosphate acetyltransferase
CDS		1004	1004	1004		933198	934298	+	Leucine dehydrogenase
CDS		1005	1005	1005		934386	935489	+	Butyrate kinase 2
CDS		1006	1006	1006		935494	936915	+	Dihydrolipoyl dehydrogenase
CDS		1007	1007	1007		936943	937944	+	2-oxoisovalerate dehydrogenase subunit alpha
CDS		1008	1008	1008		937958	938941	+	2-oxoisovalerate dehydrogenase subunit beta
CDS		1009	1009	1009		938957	940273	+	Dihydrolipoyllysine-residue acetyltransferase component of pyruvate dehydrogenase complex
CDS		1010	1010	1010		940615	941793	+	Peptidoglycan glycosyltransferase RodA
CDS		1011	1011	1011		941901	942605	+	hypothetical protein
CDS		1012	1012	1012		942676	943140	+	NADH pyrophosphatase
CDS		1013	1013	1013		943262	943669	+	putative protein YjdF
CDS		1014	1014	1014		943793	944227	+	hypothetical protein
CDS		1015	1015	1015		944480	945259	+	Arginine-binding extracellular protein ArtP
CDS		1016	1016	1016		945296	945955	+	Arginine transport system permease protein ArtQ
CDS		1017	1017	1017		945948	946670	+	Arginine transport ATP-binding protein ArtM
CDS		1018	1018	1018		946771	947739	+	hypothetical protein
CDS		1019	1019	1019		947756	948316	+	hypothetical protein
CDS		1020	1020	1020		948383	948622	+	hypothetical protein
CDS		1021	1021	1021		948980	949522	+	[Ribosomal protein S5]-alanine N-acetyltransferase
CDS		1022	1022	1022		949650	950768	+	Peptidase T
CDS		1023	1023	1023		951298	952536	+	DNA polymerase IV
CDS		1024	1024	1024		952577	953278	-	Protein MgtC
CDS		1025	1025	1025		953352	956057	-	Magnesium-transporting ATPase,2C P-type 1
CDS		1026	1026	1026		956729	957268	+	hypothetical protein
CDS		1027	1027	1027		957303	957554	-	hypothetical protein
CDS		1028	1028	1028		957744	958667	+	Ribonuclease Z
CDS		1029	1029	1029		959145	959291	+	hypothetical protein
CDS		1030	1030	1030		959340	959999	+	L-serine dehydratase,2C beta chain
CDS		1031	1031	1031		960018	960896	+	L-serine dehydratase,2C alpha chain
CDS		1032	1032	1032		960943	961782	-	Pyrroline-5-carboxylate reductase
CDS		1033	1033	1033		961948	962901	+	Hydroxyacylglutathione hydrolase
CDS		1034	1034	1034		962911	963705	+	putative oxidoreductase
CDS		1035	1035	1035		963735	963923	-	hypothetical protein
CDS		1036	1036	1036		964148	965185	+	N-acetyl-gamma-glutamyl-phosphate reductase
CDS		1037	1037	1037		965196	966419	+	Arginine biosynthesis bifunctional protein ArgJ
CDS		1038	1038	1038		966431	967198	+	Acetylglutamate kinase
CDS		1039	1039	1039		967156	968355	+	Acetylornithine aminotransferase
CDS		1040	1040	1040		968368	969318	+	Ornithine carbamoyltransferase
CDS		1041	1041	1041		969466	970017	+	hypothetical protein
CDS		1042	1042	1042		970075	970290	+	hypothetical protein
CDS		1043	1043	1043		970315	970761	-	Transcriptional regulator SlyA
CDS		1044	1044	1044		970834	971604	-	Spore germination lipase LipC
CDS		1045	1045	1045		971970	974291	+	Trifunctional nucleotide phosphoesterase protein YfkN
CDS		1046	1046	1046		974340	975713	-	Na(+)/H(+) antiporter NhaC
CDS		1047	1047	1047		976354	976710	+	hypothetical protein
CDS		1048	1048	1048		976833	978221	+	L-Lysine--8-amino-7-oxononanoate transaminase
CDS		1049	1049	1049		978221	978949	+	ATP-dependent dethiobiotin synthetase BioD 1
CDS		1050	1050	1050		978915	980102	+	8-amino-7-oxononanoate synthase
CDS		1051	1051	1051		980099	980839	+	Pimeloyl-[acyl-carrier protein] methyl ester esterase
CDS		1052	1052	1052		980805	981614	+	Malonyl-[acyl-carrier protein] O-methyltransferase
CDS		1053	1053	1053		981616	982614	+	Biotin synthase
CDS		1054	1054	1054		982797	983117	+	hypothetical protein
CDS		1055	1055	1055		983140	983601	-	6,2C7-dimethyl-8-ribityllumazine synthase
CDS		1056	1056	1056		983620	984813	-	Riboflavin biosynthesis protein RibBA
CDS		1057	1057	1057		984826	985470	-	Riboflavin synthase
CDS		1058	1058	1058		985452	986564	-	Riboflavin biosynthesis protein RibD
CDS		1059	1059	1059		987204	987410	-	hypothetical protein
CDS		1060	1060	1060		987550	987795	+	hypothetical protein
CDS		1061	1061	1061		987806	988729	-	hypothetical protein
CDS		1062	1062	1062		988811	989293	+	hypothetical protein
CDS		1063	1063	1063		989393	990256	+	HTH-type transcriptional regulator DegA
CDS		1064	1064	1064		990281	991600	-	hypothetical protein
CDS		1065	1065	1065		991732	992730	-	Proline iminopeptidase
CDS		1066	1066	1066		992852	993328	+	hypothetical protein
CDS		1067	1067	1067		993453	995042	-	Endonuclease YhcR
CDS		1068	1068	1068		995243	995506	+	hypothetical protein
CDS		1069	1069	1069		995573	996097	+	Dephospho-CoA kinase
CDS		1070	1070	1070		996226	997053	+	putative oxidoreductase YtbE
CDS		1071	1071	1071		997111	998025	-	hypothetical protein
CDS		1072	1072	1072		998137	998271	-	Cell division inhibitor MciZ
CDS		1073	1073	1073		998346	998885	+	Methanol dehydrogenase activator
CDS		1074	1074	1074		998910	999461	-	hypothetical protein
CDS		1075	1075	1075		999587	1000234	+	Stage II sporulation protein M
CDS		1076	1076	1076		1000341	1000796	+	Ferric uptake regulation protein
CDS		1077	1077	1077		1000900	1001130	+	hypothetical protein
CDS		1078	1078	1078		1001137	1002027	+	Tyrosine recombinase XerD
CDS		1079	1079	1079		1002171	1002914	+	hypothetical protein
CDS		1080	1080	1080		1003270	1004454	+	Phosphopentomutase
CDS		1081	1081	1081		1004467	1005288	+	Purine nucleoside phosphorylase 1
CDS		1082	1082	1082		1005296	1006600	+	Pyrimidine-nucleoside phosphorylase
CDS		1083	1083	1083		1006662	1007624	+	Cobalt/magnesium transport protein CorA
CDS		1084	1084	1084		1007656	1008945	-	Nucleobase transporter PlAzg2
CDS		1085	1085	1085		1009080	1009751	-	26 kDa periplasmic immunogenic protein
CDS		1086	1086	1086		1009911	1010330	+	HTH-type transcriptional regulator MhqR
CDS		1087	1087	1087		1010430	1010975	+	hypothetical protein
CDS		1088	1088	1088		1010995	1012044	-	hypothetical protein
CDS		1089	1089	1089		1012082	1013146	-	hypothetical protein
CDS		1090	1090	1090		1013159	1014223	-	hypothetical protein
CDS		1091	1091	1091		1014213	1015094	-	ABC transporter ATP-binding protein YtrB
CDS		1092	1092	1092		1015060	1015479	-	HTH-type transcriptional repressor YtrA
CDS		1093	1093	1093		1015646	1016836	+	D-alanyl-D-alanine carboxypeptidase DacF
CDS		1094	1094	1094		1017006	1017356	+	Anti-sigma F factor antagonist
CDS		1095	1095	1095		1017357	1017797	+	Anti-sigma F factor
CDS		1096	1096	1096		1017810	1018568	+	RNA polymerase sigma-F factor
CDS		1097	1097	1097		1018705	1020231	+	hypothetical protein
CDS		1098	1098	1098		1020231	1020329	+	hypothetical protein
CDS		1099	1099	1099		1020445	1021065	+	hypothetical protein
CDS		1100	1100	1100		1021052	1021474	+	hypothetical protein
CDS		1101	1101	1101		1021489	1021947	+	hypothetical protein
CDS		1102	1102	1102		1021961	1022977	+	Stage V sporulation protein AD
CDS		1103	1103	1103		1022981	1023331	+	hypothetical protein
CDS		1104	1104	1104		1023337	1023906	+	hypothetical protein
CDS		1105	1105	1105		1023893	1025365	+	Spore germination protein A1
CDS		1106	1106	1106		1025463	1026266	+	HMP-PP phosphatase
CDS		1107	1107	1107		1026298	1027164	-	putative protein YpuA
CDS		1108	1108	1108		1027352	1027789	+	Peptidyl-prolyl cis-trans isomerase B
CDS		1109	1109	1109		1028252	1028620	+	Protein RibT
CDS		1110	1110	1110		1028641	1029159	-	hypothetical protein
CDS		1111	1111	1111		1029259	1029354	-	hypothetical protein
CDS		1112	1112	1112		1029524	1030267	+	Segregation and condensation protein A
CDS		1113	1113	1113		1030426	1030998	+	Segregation and condensation protein B
CDS		1114	1114	1114		1031077	1031979	+	hypothetical protein
CDS		1115	1115	1115		1032191	1033333	+	N-acetylglucosamine-6-phosphate deacetylase
CDS		1116	1116	1116		1033338	1034126	+	Glucosamine-6-phosphate deaminase
CDS		1117	1117	1117		1034110	1034787	+	HTH-type transcriptional repressor NagR
CDS		1118	1118	1118		1034861	1035667	-	HMP-PP phosphatase
CDS		1119	1119	1119		1035833	1036681	+	PtsGHI operon antiterminator
CDS		1120	1120	1120		1037021	1039084	+	PTS system glucose-specific EIICBA component
CDS		1121	1121	1121		1039220	1039483	+	Phosphocarrier protein HPr
CDS		1122	1122	1122		1039483	1041195	+	Phosphoenolpyruvate-protein phosphotransferase
CDS		1123	1123	1123		1041293	1041661	-	hypothetical protein
CDS		1124	1124	1124		1041858	1042076	-	hypothetical protein
CDS		1125	1125	1125		1042310	1042927	-	Putative NAD(P)H nitroreductase YodC
CDS		1126	1126	1126		1043255	1044547	+	hypothetical protein
CDS		1127	1127	1127		1044638	1045774	+	Putative penicillin-binding protein PbpX
CDS		1128	1128	1128		1045779	1046657	+	2-hydroxy-3-oxopropionate reductase
CDS		1129	1129	1129		1046663	1046995	+	hypothetical protein
CDS		1130	1130	1130		1047031	1047306	-	hypothetical protein
CDS		1131	1131	1131		1047595	1048107	-	Acireductone dioxygenase
CDS		1132	1132	1132		1048085	1048723	-	Methylthioribulose-1-phosphate dehydratase
CDS		1133	1133	1133		1048720	1049379	-	2-hydroxy-3-keto-5-methylthiopentenyl-1-phosphate phosphatase
CDS		1134	1134	1134		1049376	1050620	-	2,2C3-diketo-5-methylthiopentyl-1-phosphate enolase
CDS		1135	1135	1135		1050855	1052033	-	Transaminase BacF
CDS		1136	1136	1136		1052048	1052911	+	Omega-amidase YafV
CDS		1137	1137	1137		1053215	1054396	+	Methylthioribose kinase
CDS		1138	1138	1138		1054393	1055454	+	Methylthioribose-1-phosphate isomerase
CDS		1139	1139	1139		1055522	1055683	+	hypothetical protein
CDS		1140	1140	1140		1055714	1056490	-	D-beta-hydroxybutyrate dehydrogenase
CDS		1141	1141	1141		1056687	1057019	+	hypothetical protein
CDS		1142	1142	1142		1057019	1057786	+	hypothetical protein
CDS		1143	1143	1143		1057800	1058585	+	hypothetical protein
CDS		1144	1144	1144		1058870	1059487	-	hypothetical protein
CDS		1145	1145	1145		1059662	1059955	+	hypothetical protein
CDS		1146	1146	1146		1060064	1060513	+	RNA pyrophosphohydrolase
CDS		1147	1147	1147		1060653	1061828	+	Acetyl-CoA acetyltransferase
CDS		1148	1148	1148		1061858	1062583	-	Vitamin B12 import ATP-binding protein BtuD
CDS		1149	1149	1149		1062798	1063526	+	hypothetical protein
CDS		1150	1150	1150		1063564	1064328	+	hypothetical protein
CDS		1151	1151	1151		1064375	1064806	-	hypothetical protein
CDS		1152	1152	1152		1064938	1065393	+	hypothetical protein
CDS		1153	1153	1153		1065548	1065646	+	hypothetical protein
CDS		1154	1154	1154		1065711	1066220	+	2,2C5-dichloro-2,2C5-cyclohexadiene-1,2C4-diol dehydrogenase LinX
CDS		1155	1155	1155		1066285	1067385	-	Oligosaccharides import ATP-binding protein MsmX
CDS		1156	1156	1156		1067630	1069324	+	Oligo-1,2C6-glucosidase
CDS		1157	1157	1157		1069365	1071125	-	Neopullulanase
CDS		1158	1158	1158		1071450	1072709	+	Cyclodextrin-binding protein
CDS		1159	1159	1159		1072786	1074087	+	hypothetical protein
CDS		1160	1160	1160		1074088	1074930	+	Maltose/maltodextrin transport system permease protein MalG
CDS		1161	1161	1161		1075200	1076222	+	HTH-type transcriptional regulator MalR
CDS		1162	1162	1162		1076236	1077399	-	putative N-acetyl-LL-diaminopimelate aminotransferase
CDS		1163	1163	1163		1077521	1077721	-	hypothetical protein
CDS		1164	1164	1164		1078032	1079306	+	Sensor histidine kinase RcsC
CDS		1165	1165	1165		1079345	1080094	-	hypothetical protein
CDS		1166	1166	1166		1080323	1080757	+	Sporulation-specific extracellular nuclease
CDS		1167	1167	1167		1080794	1081183	+	DNA-entry nuclease inhibitor
CDS		1168	1168	1168		1081221	1083509	-	5-methyltetrahydropteroyltriglutamate--homocysteine methyltransferase
CDS		1169	1169	1169		1084022	1084579	-	hypothetical protein
CDS		1170	1170	1170		1084821	1085075	-	hypothetical protein
CDS		1171	1171	1171		1085204	1086640	-	IS4 family transposase IS231C
CDS		1172	1172	1172		1086715	1088028	-	Multidrug resistance protein 3
CDS		1173	1173	1173		1088432	1088932	+	hypothetical protein
CDS		1174	1174	1174		1088965	1089198	-	hypothetical protein
CDS		1175	1175	1175		1089362	1090015	+	hypothetical protein
CDS		1176	1176	1176		1090630	1091292	+	hypothetical protein
CDS		1177	1177	1177		1091324	1091782	-	hypothetical protein
CDS		1178	1178	1178		1091960	1093498	+	Exopolyphosphatase
CDS		1179	1179	1179		1093607	1095715	+	Polyphosphate kinase
CDS		1180	1180	1180		1095876	1096112	-	hypothetical protein
CDS		1181	1181	1181		1096210	1097067	-	UDP-2,2C3-diacylglucosamine pyrophosphatase LpxG
CDS		1182	1182	1182		1097299	1098063	+	putative 2,2C4-dienoyl-CoA reductase
CDS		1183	1183	1183		1098319	1099536	+	putative EAL-domain containing protein YkuI
CDS		1184	1184	1184		1099719	1100207	+	hypothetical protein
CDS		1185	1185	1185		1100332	1100568	-	Glutaredoxin 3
CDS		1186	1186	1186		1100802	1101038	+	putative protein YkuJ
CDS		1187	1187	1187		1101280	1101429	+	hypothetical protein
CDS		1188	1188	1188		1101504	1102022	+	hypothetical protein
CDS		1189	1189	1189		1102142	1102333	+	putative protein YkzF
CDS		1190	1190	1190		1102502	1102945	+	CBS domain-containing protein YkuL
CDS		1191	1191	1191		1103125	1103982	+	HTH-type transcriptional regulator CysL
CDS		1192	1192	1192		1104054	1104776	+	2,2C3,2C4,2C5-tetrahydropyridine-2,2C6-dicarboxylate N-acetyltransferase
CDS		1193	1193	1193		1104840	1105970	+	N-acetyldiaminopimelate deacetylase
CDS		1194	1194	1194		1106218	1107084	+	hypothetical protein
CDS		1195	1195	1195		1107167	1107832	+	Ktr system potassium uptake protein A
CDS		1196	1196	1196		1107871	1109538	-	Ribonuclease J1
CDS		1197	1197	1197		1109543	1109755	-	hypothetical protein
CDS		1198	1198	1198		1110303	1111076	+	Putative bifunctional phosphatase/peptidyl-prolyl cis-trans isomerase
CDS		1199	1199	1199		1111281	1111835	-	Peptide deformylase 2
CDS		1200	1200	1200		1112004	1112150	-	hypothetical protein
CDS		1201	1201	1201		1112665	1113780	+	Pyruvate dehydrogenase E1 component subunit alpha
CDS		1202	1202	1202		1113784	1114761	+	Pyruvate dehydrogenase E1 component subunit beta
CDS		1203	1203	1203		1114855	1116144	+	Dihydrolipoyllysine-residue acetyltransferase component of pyruvate dehydrogenase complex
CDS		1204	1204	1204		1116150	1117562	+	Dihydrolipoyl dehydrogenase
CDS		1205	1205	1205		1117795	1118022	+	hypothetical protein
CDS		1206	1206	1206		1118024	1118416	-	hypothetical protein
CDS		1207	1207	1207		1118499	1118843	+	hypothetical protein
CDS		1208	1208	1208		1119039	1119167	+	hypothetical protein
CDS		1209	1209	1209		1119227	1119355	+	hypothetical protein
CDS		1210	1210	1210		1119400	1119528	+	hypothetical protein
CDS		1211	1211	1211		1119565	1120395	-	Protein-glutamine gamma-glutamyltransferase
CDS		1212	1212	1212		1120471	1121943	-	Arginine decarboxylase
CDS		1213	1213	1213		1122311	1122580	+	hypothetical protein
CDS		1214	1214	1214		1122661	1123287	-	hypothetical protein
CDS		1215	1215	1215		1123492	1123680	+	hypothetical protein
CDS		1216	1216	1216		1123769	1124572	+	Fructose-1,2C6-bisphosphatase/inositol-1-monophosphatase
CDS		1217	1217	1217		1124605	1124784	-	hypothetical protein
CDS		1218	1218	1218		1124925	1126769	+	GTP-binding protein TypA/BipA
CDS		1219	1219	1219		1126927	1127229	+	hypothetical protein
CDS		1220	1220	1220		1127246	1127521	+	hypothetical protein
CDS		1221	1221	1221		1127557	1127757	-	hypothetical protein
CDS		1222	1222	1222		1127885	1128358	+	hypothetical protein
CDS		1223	1223	1223		1128605	1129933	+	hypothetical protein
CDS		1224	1224	1224		1129965	1130462	-	hypothetical protein
CDS		1225	1225	1225		1130618	1130905	+	hypothetical protein
CDS		1226	1226	1226		1131031	1132209	+	putative peptidoglycan glycosyltransferase FtsW
CDS		1227	1227	1227		1132543	1135989	+	Pyruvate carboxylase
CDS		1228	1228	1228		1136075	1137010	-	Heme A synthase
CDS		1229	1229	1229		1137508	1138431	+	Protoheme IX farnesyltransferase 2
CDS		1230	1230	1230		1138525	1139574	+	Cytochrome c oxidase subunit 2
CDS		1231	1231	1231		1139608	1141470	+	Cytochrome c oxidase subunit 1
CDS		1232	1232	1232		1141470	1142093	+	Cytochrome c oxidase subunit 3
CDS		1233	1233	1233		1142097	1142429	+	Cytochrome c oxidase subunit 4B
CDS		1234	1234	1234		1142510	1143415	+	hypothetical protein
CDS		1235	1235	1235		1143649	1144647	+	Formamidase
CDS		1236	1236	1236		1144694	1145059	-	hypothetical protein
CDS		1237	1237	1237		1145264	1146298	+	hypothetical protein
CDS		1238	1238	1238		1146485	1146922	+	hypothetical protein
CDS		1239	1239	1239		1146932	1147180	+	hypothetical protein
CDS		1240	1240	1240		1147257	1147829	+	Phosphoserine phosphatase 1
CDS		1241	1241	1241		1147944	1148396	+	hypothetical protein
CDS		1242	1242	1242		1148523	1148789	+	hypothetical protein
CDS		1243	1243	1243		1148844	1149233	-	hypothetical protein
CDS		1244	1244	1244		1149732	1150298	+	Ribosomal RNA small subunit methyltransferase D
CDS		1245	1245	1245		1150295	1150786	+	Phosphopantetheine adenylyltransferase
CDS		1246	1246	1246		1150778	1152007	-	Sporulation integral membrane protein YlbJ
CDS		1247	1247	1247		1152121	1152912	+	hypothetical protein
CDS		1248	1248	1248		1152905	1153942	+	putative protein YlbL
CDS		1249	1249	1249		1153952	1155133	-	tRNA(Met) cytidine acetate ligase
CDS		1250	1250	1250		1155347	1155847	+	hypothetical protein
CDS		1251	1251	1251		1155909	1156082	+	50S ribosomal protein L32
CDS		1252	1252	1252		1156212	1156718	+	hypothetical protein
CDS		1253	1253	1253		1156757	1157230	-	putative N-acetyltransferase YlbP
CDS		1254	1254	1254		1157528	1158412	+	2-dehydropantoate 2-reductase
CDS		1255	1255	1255		1158492	1160108	+	Putative cysteine ligase BshC
CDS		1256	1256	1256		1160475	1161407	+	Ribosomal RNA small subunit methyltransferase H
CDS		1257	1257	1257		1161423	1161785	+	Cell division protein FtsL
CDS		1258	1258	1258		1161858	1163957	+	Penicillin-binding protein 2B
CDS		1259	1259	1259		1164039	1165955	+	Stage V sporulation protein D
CDS		1260	1260	1260		1166141	1167616	+	UDP-N-acetylmuramoyl-L-alanyl-D-glutamate--2,2C6-diaminopimelate ligase
CDS		1261	1261	1261		1167639	1168613	+	Phospho-N-acetylmuramoyl-pentapeptide-transferase
CDS		1262	1262	1262		1168614	1169966	+	UDP-N-acetylmuramoylalanine--D-glutamate ligase
CDS		1263	1263	1263		1170057	1171148	+	putative peptidoglycan glycosyltransferase FtsW
CDS		1264	1264	1264		1171177	1172346	+	UDP-N-acetylglucosamine--N-acetylmuramyl-(pentapeptide) pyrophosphoryl-undecaprenol N-acetylglucosamine transferase
CDS		1265	1265	1265		1172559	1173464	+	UDP-N-acetylenolpyruvoylglucosamine reductase
CDS		1266	1266	1266		1173563	1174333	+	Cell division protein DivIB
CDS		1267	1267	1267		1174733	1176040	+	Cell division protein FtsA
CDS		1268	1268	1268		1176080	1177234	+	Cell division protein FtsZ
CDS		1269	1269	1269		1177495	1178412	+	Sporulation sigma-E factor-processing peptidase
CDS		1270	1270	1270		1178432	1179151	+	RNA polymerase sigma-35 factor
CDS		1271	1271	1271		1179309	1180088	+	RNA polymerase sigma-G factor
CDS		1272	1272	1272		1180252	1180533	+	putative sporulation protein YlmC
CDS		1273	1273	1273		1180654	1181472	+	Polyphenol oxidase
CDS		1274	1274	1274		1181469	1182143	+	Pyridoxal phosphate homeostasis protein
CDS		1275	1275	1275		1182163	1182633	+	Cell division protein SepF
CDS		1276	1276	1276		1182640	1182903	+	hypothetical protein
CDS		1277	1277	1277		1182919	1183686	+	hypothetical protein
CDS		1278	1278	1278		1183776	1184282	+	Septum site-determining protein DivIVA
CDS		1279	1279	1279		1184628	1187393	+	Isoleucine--tRNA ligase
CDS		1280	1280	1280		1187550	1187879	+	RNA polymerase-binding transcription factor DksA
CDS		1281	1281	1281		1188004	1188462	+	Lipoprotein signal peptidase
CDS		1282	1282	1282		1188467	1189375	+	Ribosomal large subunit pseudouridine synthase D
CDS		1283	1283	1283		1189581	1190123	+	Bifunctional protein PyrR
CDS		1284	1284	1284		1190270	1191553	+	Uracil permease
CDS		1285	1285	1285		1191702	1192616	+	Aspartate carbamoyltransferase
CDS		1286	1286	1286		1192600	1193886	+	Dihydroorotase
CDS		1287	1287	1287		1193883	1194980	+	Carbamoyl-phosphate synthase small chain
CDS		1288	1288	1288		1194965	1198183	+	Carbamoyl-phosphate synthase large chain
CDS		1289	1289	1289		1198180	1198959	+	Dihydroorotate dehydrogenase B (NAD(+)),2C electron transfer subunit
CDS		1290	1290	1290		1198956	1199885	+	Dihydroorotate dehydrogenase B (NAD(+)),2C catalytic subunit
CDS		1291	1291	1291		1199870	1200586	+	Orotidine 5'-phosphate decarboxylase
CDS		1292	1292	1292		1200583	1201215	+	Orotate phosphoribosyltransferase
CDS		1293	1293	1293		1201331	1201585	-	hypothetical protein
CDS		1294	1294	1294		1201743	1203128	-	hypothetical protein
CDS		1295	1295	1295		1203294	1203659	+	hypothetical protein
CDS		1296	1296	1296		1203676	1203951	+	hypothetical protein
CDS		1297	1297	1297		1204077	1204601	-	hypothetical protein
CDS		1298	1298	1298		1204849	1205544	-	Aminopeptidase YpdF
CDS		1299	1299	1299		1205628	1205753	-	hypothetical protein
CDS		1300	1300	1300		1206097	1207806	-	Rqc2 RqcH
CDS		1301	1301	1301		1207912	1210635	+	Calcium-transporting ATPase
CDS		1302	1302	1302		1210735	1211610	+	hypothetical protein
CDS		1303	1303	1303		1211678	1211941	+	Extracellular matrix regulatory protein A
CDS		1304	1304	1304		1211955	1212572	+	Guanylate kinase
CDS		1305	1305	1305		1212575	1212787	+	DNA-directed RNA polymerase subunit omega
CDS		1306	1306	1306		1212960	1214165	+	Cysteine/Cysteine sulfinic acid decarboxylase
CDS		1307	1307	1307		1214162	1216567	+	primosomal protein N'
CDS		1308	1308	1308		1216579	1217049	+	Peptide deformylase 1
CDS		1309	1309	1309		1217073	1218017	+	Methionyl-tRNA formyltransferase
CDS		1310	1310	1310		1218014	1219348	+	Ribosomal RNA small subunit methyltransferase B
CDS		1311	1311	1311		1219353	1220441	+	putative dual-specificity RNA methyltransferase RlmN
CDS		1312	1312	1312		1220446	1221198	+	Protein phosphatase PrpC
CDS		1313	1313	1313		1221207	1223180	+	Serine/threonine-protein kinase PrkC
CDS		1314	1314	1314		1223428	1224309	+	Small ribosomal subunit biogenesis GTPase RsgA
CDS		1315	1315	1315		1224312	1224956	+	Ribulose-phosphate 3-epimerase
CDS		1316	1316	1316		1225026	1225706	+	Thiamine pyrophosphokinase
CDS		1317	1317	1317		1225926	1226114	-	50S ribosomal protein L28
CDS		1318	1318	1318		1226491	1226853	+	putative protein
CDS		1319	1319	1319		1226876	1228552	+	putative protein
CDS		1320	1320	1320		1228834	1230891	+	ATP-dependent DNA helicase RecG
CDS		1321	1321	1321		1230910	1231572	+	Transcription factor FapR
CDS		1322	1322	1322		1231569	1232561	+	Phosphate acyltransferase
CDS		1323	1323	1323		1232576	1233520	+	Malonyl CoA-acyl carrier protein transacylase
CDS		1324	1324	1324		1233520	1234260	+	3-oxoacyl-[acyl-carrier-protein] reductase FabG
CDS		1325	1325	1325		1234330	1234563	+	Acyl carrier protein
CDS		1326	1326	1326		1234622	1235359	+	Ribonuclease 3
CDS		1327	1327	1327		1235507	1239076	+	Chromosome partition protein Smc
CDS		1328	1328	1328		1239092	1240081	+	Signal recognition particle receptor FtsY
CDS		1329	1329	1329		1240214	1240546	+	hypothetical protein
CDS		1330	1330	1330		1240559	1241908	+	Signal recognition particle protein
CDS		1331	1331	1331		1242010	1242282	+	30S ribosomal protein S16
CDS		1332	1332	1332		1242297	1242524	+	hypothetical protein
CDS		1333	1333	1333		1242645	1243160	+	Ribosome maturation factor RimM
CDS		1334	1334	1334		1243160	1243894	+	tRNA (guanine-N(1)-)-methyltransferase
CDS		1335	1335	1335		1244041	1244385	+	50S ribosomal protein L19
CDS		1336	1336	1336		1244487	1245038	+	Signal peptidase I S
CDS		1337	1337	1337		1245059	1245949	+	Ribosome biogenesis GTPase A
CDS		1338	1338	1338		1246006	1246779	+	Ribonuclease HII
CDS		1339	1339	1339		1246973	1248133	+	Succinate--CoA ligase [ADP-forming] subunit beta
CDS		1340	1340	1340		1248153	1249055	+	Succinate--CoA ligase [ADP-forming] subunit alpha
CDS		1341	1341	1341		1249144	1250013	+	DNA processing protein DprA
CDS		1342	1342	1342		1250158	1252236	+	DNA topoisomerase 1
CDS		1343	1343	1343		1252285	1253589	+	Methylenetetrahydrofolate--tRNA-(uracil-5-)-methyltransferase TrmFO
CDS		1344	1344	1344		1253655	1254554	+	Tyrosine recombinase XerC
CDS		1345	1345	1345		1254597	1255139	+	ATP-dependent protease subunit HslV
CDS		1346	1346	1346		1255162	1256553	+	ATP-dependent protease ATPase subunit ClpY
CDS		1347	1347	1347		1256631	1257410	+	GTP-sensing transcriptional pleiotropic repressor CodY
CDS		1348	1348	1348		1257759	1258460	+	30S ribosomal protein S2
CDS		1349	1349	1349		1258564	1259451	+	Elongation factor Ts
CDS		1350	1350	1350		1259518	1260240	+	Uridylate kinase
CDS		1351	1351	1351		1260243	1260800	+	Ribosome-recycling factor
CDS		1352	1352	1352		1260886	1261662	+	Ditrans,2Cpolycis-undecaprenyl-diphosphate synthase ((2E,2C6E)-farnesyl-diphosphate specific)
CDS		1353	1353	1353		1261680	1262471	+	hypothetical protein
CDS		1354	1354	1354		1262495	1263637	+	1-deoxy-D-xylulose 5-phosphate reductoisomerase
CDS		1355	1355	1355		1263655	1264911	+	Regulator of sigma-W protease RasP
CDS		1356	1356	1356		1265021	1266721	+	Proline--tRNA ligase
CDS		1357	1357	1357		1266846	1271147	+	DNA polymerase III PolC-type
CDS		1358	1358	1358		1271481	1271951	+	Ribosome maturation factor RimP
CDS		1359	1359	1359		1271969	1273075	+	Transcription termination/antitermination protein NusA
CDS		1360	1360	1360		1273087	1273359	+	hypothetical protein
CDS		1361	1361	1361		1273360	1273671	+	putative ribosomal protein YlxQ
CDS		1362	1362	1362		1273676	1275742	+	Translation initiation factor IF-2
CDS		1363	1363	1363		1275739	1276020	+	hypothetical protein
CDS		1364	1364	1364		1276036	1276392	+	Ribosome-binding factor A
CDS		1365	1365	1365		1276479	1277402	+	tRNA pseudouridine synthase B
CDS		1366	1366	1366		1277446	1278417	+	Bifunctional riboflavin kinase/FMN adenylyltransferase
CDS		1367	1367	1367		1278518	1278787	+	30S ribosomal protein S15
CDS		1368	1368	1368		1278948	1281086	+	Polyribonucleotide nucleotidyltransferase
CDS		1369	1369	1369		1281239	1282138	+	hypothetical protein
CDS		1370	1370	1370		1282226	1283467	+	putative zinc protease
CDS		1371	1371	1371		1283603	1283854	+	putative sporulation protein YlmC
CDS		1372	1372	1372		1284025	1284927	+	Dipicolinate synthase subunit A
CDS		1373	1373	1373		1284924	1285364	+	Dipicolinate synthase subunit B
CDS		1374	1374	1374		1285382	1286929	-	hypothetical protein
CDS		1375	1375	1375		1287026	1287793	-	hypothetical protein
CDS		1376	1376	1376		1287831	1288262	-	hypothetical protein
CDS		1377	1377	1377		1288275	1288712	-	HTH-type transcriptional regulator ImmR
CDS		1378	1378	1378		1288885	1289076	+	hypothetical protein
CDS		1379	1379	1379		1289109	1289357	+	hypothetical protein
CDS		1380	1380	1380		1289448	1290035	+	hypothetical protein
CDS		1381	1381	1381		1290049	1290270	+	hypothetical protein
CDS		1382	1382	1382		1290451	1290735	+	hypothetical protein
CDS		1383	1383	1383		1290837	1291013	+	hypothetical protein
CDS		1384	1384	1384		1291015	1291965	+	hypothetical protein
CDS		1385	1385	1385		1291962	1293284	+	Replicative DNA helicase
CDS		1386	1386	1386		1293287	1293475	+	hypothetical protein
CDS		1387	1387	1387		1293450	1293812	+	hypothetical protein
CDS		1388	1388	1388		1293885	1294076	+	hypothetical protein
CDS		1389	1389	1389		1294113	1294274	+	hypothetical protein
CDS		1390	1390	1390		1294312	1294875	+	hypothetical protein
CDS		1391	1391	1391		1294889	1295314	+	hypothetical protein
CDS		1392	1392	1392		1297226	1297396	+	hypothetical protein
CDS		1393	1393	1393		1297424	1297906	+	hypothetical protein
CDS		1394	1394	1394		1297906	1298448	+	Tyrosine recombinase XerC
CDS		1395	1395	1395		1298967	1299167	-	Cold shock-like protein CspLA
CDS		1396	1396	1396		1299774	1300802	+	hypothetical protein
CDS		1397	1397	1397		1301339	1302091	+	hypothetical protein
CDS		1398	1398	1398		1302135	1302314	+	hypothetical protein
CDS		1399	1399	1399		1302328	1302582	+	hypothetical protein
CDS		1400	1400	1400		1302575	1303003	+	hypothetical protein
CDS		1401	1401	1401		1303000	1303335	+	hypothetical protein
CDS		1402	1402	1402		1303460	1303771	+	hypothetical protein
CDS		1403	1403	1403		1303768	1305435	+	hypothetical protein
CDS		1404	1404	1404		1305546	1306589	+	hypothetical protein
CDS		1405	1405	1405		1306589	1307332	+	ATP-dependent Clp protease proteolytic subunit
CDS		1406	1406	1406		1307336	1308487	+	hypothetical protein
CDS		1407	1407	1407		1308493	1308786	+	hypothetical protein
CDS		1408	1408	1408		1308788	1309141	+	hypothetical protein
CDS		1409	1409	1409		1309143	1309487	+	hypothetical protein
CDS		1410	1410	1410		1309484	1309819	+	hypothetical protein
CDS		1411	1411	1411		1309820	1310407	+	hypothetical protein
CDS		1412	1412	1412		1310412	1310774	+	hypothetical protein
CDS		1413	1413	1413		1310882	1310989	+	hypothetical protein
CDS		1414	1414	1414		1311007	1314633	+	Chromosome partition protein Smc
CDS		1415	1415	1415		1314675	1316144	+	hypothetical protein
CDS		1416	1416	1416		1316141	1320460	+	Chromosome partition protein Smc
CDS		1417	1417	1417		1320482	1320865	+	hypothetical protein
CDS		1418	1418	1418		1320904	1321131	+	Bacteriocin UviB
CDS		1419	1419	1419		1321131	1321940	+	hypothetical protein
CDS		1420	1420	1420		1322148	1322240	-	hypothetical protein
CDS		1421	1421	1421		1322329	1322829	-	hypothetical protein
CDS		1422	1422	1422		1323306	1324349	+	hypothetical protein
CDS		1423	1423	1423		1324327	1324713	+	hypothetical protein
CDS		1424	1424	1424		1324713	1325234	+	Cytidylate kinase
CDS		1425	1425	1425		1325265	1325501	+	hypothetical protein
CDS		1426	1426	1426		1325976	1327022	+	Aspartate-semialdehyde dehydrogenase
CDS		1427	1427	1427		1327046	1328278	+	Aspartokinase
CDS		1428	1428	1428		1328290	1329168	+	4-hydroxy-tetrahydrodipicolinate synthase
CDS		1429	1429	1429		1330079	1331749	+	Ribonuclease J2
CDS		1430	1430	1430		1331854	1332603	+	Translocation-enhancing protein TepA
CDS		1431	1431	1431		1332600	1332803	+	hypothetical protein
CDS		1432	1432	1432		1333016	1335397	+	DNA translocase SpoIIIE
CDS		1433	1433	1433		1335936	1336661	+	Putative transcriptional regulator of 2-aminoethylphosphonate degradation operons
CDS		1434	1434	1434		1336754	1337830	+	Membrane lipoprotein TmpC
CDS		1435	1435	1435		1337948	1339480	+	Galactose/methyl galactoside import ATP-binding protein MglA
CDS		1436	1436	1436		1339473	1340531	+	hypothetical protein
CDS		1437	1437	1437		1340532	1341491	+	putative riboflavin import permease protein RfuD
CDS		1438	1438	1438		1341701	1342975	+	hypothetical protein
CDS		1439	1439	1439		1342976	1344262	+	hypothetical protein
CDS		1440	1440	1440		1344363	1345076	+	3-oxoacyl-[acyl-carrier-protein] reductase FabG
CDS		1441	1441	1441		1345152	1345400	+	putative protein YflH
CDS		1442	1442	1442		1345539	1346324	+	hypothetical protein
CDS		1443	1443	1443		1346346	1347260	+	Cytoskeleton protein RodZ
CDS		1444	1444	1444		1347326	1347904	+	CDP-diacylglycerol--glycerol-3-phosphate 3-phosphatidyltransferase
CDS		1445	1445	1445		1347925	1349163	+	Putative competence-damage inducible protein
CDS		1446	1446	1446		1349307	1350338	+	Protein RecA
CDS		1447	1447	1447		1350822	1352387	+	Ribonuclease Y
CDS		1448	1448	1448		1352546	1353340	+	2',2C3'-cyclic-nucleotide 2'-phosphodiesterase
CDS		1449	1449	1449		1353490	1353750	+	Stage V sporulation protein S
CDS		1450	1450	1450		1353809	1354732	+	hypothetical protein
CDS		1451	1451	1451		1354958	1356715	+	2-oxoglutarate oxidoreductase subunit KorA
CDS		1452	1452	1452		1356702	1357568	+	hypothetical protein
CDS		1453	1453	1453		1357997	1359526	+	tRNA-2-methylthio-N(6)-dimethylallyladenosine synthase
CDS		1454	1454	1454		1359530	1359961	+	putative protein YmcA
CDS		1455	1455	1455		1360088	1360630	+	Spore coat protein E
CDS		1456	1456	1456		1360811	1363489	+	DNA mismatch repair protein MutS
CDS		1457	1457	1457		1363498	1365441	+	DNA mismatch repair protein MutL
CDS		1458	1458	1458		1365688	1367322	+	RecBCD enzyme subunit RecB
CDS		1459	1459	1459		1368233	1370035	-	hypothetical protein
CDS		1460	1460	1460		1370239	1371555	+	hypothetical protein
CDS		1461	1461	1461		1371704	1372258	-	HTH-type transcriptional regulator PuuR
CDS		1462	1462	1462		1372942	1373445	+	hypothetical protein
CDS		1463	1463	1463		1373580	1374401	+	Peptidoglycan-N-acetylglucosamine deacetylase
CDS		1464	1464	1464		1374623	1376365	+	hypothetical protein
CDS		1465	1465	1465		1376431	1377315	-	IS3 family transposase ISBt2
CDS		1466	1466	1466		1377282	1377587	-	IS3 family transposase ISBt2
CDS		1467	1467	1467		1377929	1378444	+	hypothetical protein
CDS		1468	1468	1468		1379112	1379513	+	Penicillinase repressor
CDS		1469	1469	1469		1379513	1381408	+	hypothetical protein
CDS		1470	1470	1470		1381755	1381946	-	hypothetical protein
CDS		1471	1471	1471		1382210	1382722	+	hypothetical protein
CDS		1472	1472	1472		1383859	1384239	+	HTH-type transcriptional repressor YtrA
CDS		1473	1473	1473		1384236	1384934	+	ABC transporter ATP-binding protein YtrB
CDS		1474	1474	1474		1384931	1385761	+	hypothetical protein
CDS		1475	1475	1475		1385802	1386536	+	hypothetical protein
CDS		1476	1476	1476		1386938	1388368	-	IS4 family transposase ISBce10
CDS		1477	1477	1477		1388601	1388693	-	hypothetical protein
CDS		1478	1478	1478		1388713	1389453	-	hypothetical protein
CDS		1479	1479	1479		1389455	1390405	-	Bacitracin transport ATP-binding protein BcrA
CDS		1480	1480	1480		1390946	1391386	-	hypothetical protein
CDS		1481	1481	1481		1391349	1391948	-	Undecaprenyl-diphosphatase BcrC
CDS		1482	1482	1482		1392513	1392731	+	hypothetical protein
CDS		1483	1483	1483		1392844	1393722	+	IS4 family transposase ISBce5
CDS		1484	1484	1484		1393858	1394205	+	hypothetical protein
CDS		1485	1485	1485		1394186	1394920	+	D-aminoacyl-tRNA deacylase
CDS		1486	1486	1486		1395426	1396196	+	hypothetical protein
CDS		1487	1487	1487		1396767	1396952	-	hypothetical protein
CDS		1488	1488	1488		1397457	1400240	+	GTPase Era
CDS		1489	1489	1489		1400338	1402257	-	Lipoteichoic acid synthase 2
CDS		1490	1490	1490		1402762	1404099	-	Ferredoxin--NADP reductase
CDS		1491	1491	1491		1404366	1405163	-	hypothetical protein
CDS		m*	1492	1492					IS110 family transposase ISBth166, *missing in D26
CDS		1492	1493	1493		1405458	1407299	+	hypothetical protein
CDS		1493	1494	1494		1407479	1408459	+	1-phosphatidylinositol phosphodiesterase
CDS		1494	1495	1495		1408659	1410374	+	hypothetical protein
CDS		1495	1496	1496		1410888	1411079	+	hypothetical protein
CDS		1496	1497	1497		1411266	1412699	+	HTH-type transcriptional regulator NorG
CDS		1497	1498	1498		1412733	1413089	+	hypothetical protein
CDS		1498	1499	1499		1413113	1413784	+	Inner membrane protein YohK
CDS		1499	1500	1500		1413805	1414230	+	hypothetical protein
CDS		1500	1501	1501		1414629	1415807	-	hypothetical protein
CDS		1501	1502	1502		1416265	1417251	+	UDP-N-acetylglucosamine 4,2C6-dehydratase (inverting)
CDS		1502	1503	1503		1417248	1418159	+	GDP-6-deoxy-D-mannose reductase
CDS		1503	1504	1504		1418156	1418506	+	hypothetical protein
CDS		1504	1505	1505		1418555	1419619	+	UDP-N-acetylglucosamine--N-acetylmuramyl-(pentapeptide) pyrophosphoryl-undecaprenol N-acetylglucosamine transferase
CDS		1505	1506	1506		1419695	1422439	-	hypothetical protein
CDS		1506	1507	1507		1422844	1423659	+	2-hydroxymuconate semialdehyde hydrolase
CDS		1507	1508	1508		1423743	1424318	+	2,2C3-bisphosphoglycerate-dependent phosphoglycerate mutase
CDS		1508	1509	1509		1424639	1424956	+	hypothetical protein
CDS		1509	1510	1510		1425049	1425687	-	hypothetical protein
CDS		1510	1511	1511		1425884	1427116	+	Peptidase T
CDS		1511	1512	1512		1427155	1428066	-	DNA-3-methyladenine glycosylase
CDS		1512	1513	1513		1428063	1428593	-	Methylated-DNA--protein-cysteine methyltransferase,2C inducible
CDS		1513	1514	1514		1428574	1429170	-	Bifunctional transcriptional activator/DNA repair enzyme AdaA
CDS		1514	1515	1515		1429324	1430082	+	Exodeoxyribonuclease
CDS		1515	1516	1516		1430384	1431349	+	Iron-uptake system-binding protein
CDS		1516	1517	1517		1431377	1432384	+	Iron-uptake system permease protein FeuB
CDS		1517	1518	1518		1432377	1433399	+	Iron-uptake system permease protein FeuC
CDS		1518	1519	1519		1433414	1434235	+	putative siderophore transport system ATP-binding protein YusV
CDS		1519	1520	1520		1434251	1435069	+	Ferri-bacillibactin esterase BesA
CDS		1520	1521	1521		1435103	1435792	-	Carboxy-S-adenosyl-L-methionine synthase
CDS		1521	1522	1522		1435881	1436951	+	hypothetical protein
CDS		1522	1523	1523		1437259	1437486	+	hypothetical protein
CDS		1523	1524	1524		1437776	1438078	+	Copper-sensing transcriptional repressor CsoR
CDS		1524	1525	1525		1438282	1438488	+	Copper chaperone CopZ
CDS		1525	1526	1526		1438584	1441004	+	Copper-exporting P-type ATPase
CDS		1526	1527	1527		1441163	1441642	+	putative N-acetyltransferase YafP
CDS		1527	1528	1528		1441662	1441934	-	DNA-binding protein HU
CDS		1528	1529	1529		1442075	1442890	-	putative formate transporter 1
CDS		1529	1530	1530		1443083	1443976	+	UDP-2,2C3-diacylglucosamine pyrophosphatase LpxG
CDS		1530	1531	1531		1444171	1444422	+	hypothetical protein
CDS		1531	1532	1532		1444475	1445557	-	Chitinase D
CDS		1532	1533	1533		1445828	1447234	+	GABA permease
CDS		1533	1534	1534		1447345	1447683	+	hypothetical protein
CDS		1534	1535	1535		1447708	1447824	+	hypothetical protein
CDS		1535	1536	1536		1448002	1448544	+	hypothetical protein
CDS		1536	1537	1537		1448660	1449823	+	Long-chain-alcohol dehydrogenase 2
CDS		1537	1538	1538		1449982	1450734	+	Lactose phosphotransferase system repressor
CDS		1538	1539	1539		1450731	1451642	+	Tagatose-6-phosphate kinase
CDS		1539	1540	1540		1451656	1453512	+	PTS system fructose-specific EIIABC component
CDS		1540	1541	1541		1453861	1454811	+	hypothetical protein
CDS		1541	1542	1542		1454874	1455119	-	hypothetical protein
CDS		1542	1543	1543		1455300	1456253	+	tRNA dimethylallyltransferase
CDS		1543	1544	1544		1456275	1456499	+	RNA-binding protein Hfq
CDS		1544		1545		1456580	1458592	-	hypothetical protein, IDNB125 = 1544, IDNB176-1 = 1545 and IDNB176 = 1545 are homologous, but homology was not automatically identified by Roary due to homology cutoff of ≥95% aa identity
CDS			1545
CDS		1545	1546	1546		1458706	1459671	-	Tyrosine recombinase XerC
CDS		1546	1547	1547		1459923	1460879	+	Stage V sporulation protein K
CDS		1547	1548	1548		1460911	1461048	-	hypothetical protein
CDS		1548	1549	1549		1461148	1461771	-	hypothetical protein
CDS		1549	1550	1550		1461864	1463138	+	GTPase HflX
CDS		1550	1551	1551		1463131	1464402	+	Putative phenylalanine aminotransferase
CDS		1551	1552	1552		1464577	1464966	+	HTH-type transcriptional regulator GlnR
CDS		1552	1553	1553		1465015	1466349	+	Glutamine synthetase
CDS		1553	1554	1554		1466688	1467359	-	LexA repressor
CDS		1554	1555	1555		1467551	1467763	+	hypothetical protein
CDS		1555	1556	1556		1467960	1468538	+	hypothetical protein
CDS		1556	1557	1557		1468578	1468718	+	hypothetical protein
CDS		1557	1558	1558		1468730	1468924	+	hypothetical protein
CDS		1558	1559	1559		1469077	1469964	+	hypothetical protein
CDS		1559	1560	1560		1470234	1470398	+	hypothetical protein
CDS		1560	1561	1561		1470373	1470759	+	hypothetical protein
CDS		1561	1562	1562		1470994	1471983	+	hypothetical protein
CDS		1562	1563	1563		1472107	1472949	+	hypothetical protein
CDS		1563	1564	1564		1473011	1473241	+	Bacteriocin UviB
CDS		1564	1565	1565		1473613	1473936	+	hypothetical protein
CDS		1565	1566	1566		1473929	1474471	+	hypothetical protein
CDS		1566	1567	1567		1474472	1475275	+	hypothetical protein
CDS		1567	1568	1568		1475366	1475986	-	LexA repressor
CDS		1568	1569	1569		1476128	1476784	+	Resolvase YneB
CDS		1569	1570	1570		1476830	1477069	+	hypothetical protein
CDS		1570	1571	1571		1477109	1478047	-	Trifunctional nucleotide phosphoesterase protein YfkN
CDS		1571	1572	1572		1478363	1479799	-	IS4 family transposase IS231C
CDS		1572	1573	1573		1479777	1480358	-	hypothetical protein
CDS		1573	1574	1574		1480543	1481481	+	Phosphate-import protein PhnD
CDS		1574	1575	1575		1481577	1482350	+	Glutamine transport ATP-binding protein GlnQ
CDS		1575	1576	1576		1482347	1483141	+	Phosphate-import permease protein PhnE
CDS		1576	1577	1577		1483141	1483944	+	Phosphate-import permease protein PhnE
CDS		1577	1578	1578		1484240	1486240	+	Transketolase
CDS		1578	1579	1579		1486397	1486837	+	Sporulation inhibitor of replication protein SirA
CDS		1579	1580	1580		1486916	1487137	+	hypothetical protein
CDS		1580	1581	1581		1487260	1489011	+	putative multidrug resistance ABC transporter ATP-binding/permease protein YheI
CDS		1581	1582	1582		1489011	1490774	+	putative multidrug resistance ABC transporter ATP-binding/permease protein YheH
CDS		1582	1583	1583		1490907	1491953	+	hypothetical protein
CDS		1583	1584	1584		1492243	1493262	+	hypothetical protein
CDS		1584	1585	1585		1493286	1493834	+	hypothetical protein
CDS		1585	1586	1586		1494074	1494220	+	hypothetical protein
CDS		1586	1587	1587		1494319	1495074	+	hypothetical protein
CDS		1587	1588	1588		1495442	1495642	-	hypothetical protein
CDS		1588	1589	1589		1495785	1496198	+	Diadenosine hexaphosphate hydrolase
CDS		1589	1590	1590		1496211	1496888	-	Inner membrane protein YohK
CDS		1590	1591	1591		1496885	1497250	-	Holin-like protein CidA
CDS		1591	1592	1592		1497404	1498303	+	HTH-type transcriptional regulator BenM
CDS		1592	1593	1593		1498397	1498996	-	hypothetical protein
CDS		1593	1594	1594		1499167	1499742	+	hypothetical protein
CDS		1594	1595	1595		1499902	1501371	+	IS200/IS605 family transposase ISBth14
CDS		1595	1596	1596		1501496	1502407	+	Bacitracin transport ATP-binding protein BcrA
CDS		1596	1597	1597		1502400	1503344	+	hypothetical protein
CDS		1597	1598	1598		1503392	1504537	-	N-acetylcysteine deacetylase
CDS		1598	1599	1599		1504625	1505539	-	hypothetical protein
CDS		1599	1600	1600		1506028	1506735	+	hypothetical protein
CDS		1600	1601	1601		1506826	1507332	+	hypothetical protein
CDS		1601	1602	1602		1507403	1507834	-	hypothetical protein
CDS		1602	1603	1603		1507938	1508234	-	hypothetical protein
CDS		1603	1604	1604		1508489	1509067	+	hypothetical protein
CDS		1604	1605	1605		1509064	1509636	+	putative protease YdeA
CDS		1605	1606	1606		1509650	1510597	-	2-methoxy-6-polyprenyl-1,2C4-benzoquinol methylase,2C mitochondrial
CDS		1606	1607	1607		1510792	1511232	+	Hut operon positive regulatory protein
CDS		1607	1608	1608		1511338	1512855	+	Histidine ammonia-lyase
CDS		1608	1609	1609		1512879	1514537	+	Urocanate hydratase
CDS		1609	1610	1610		1514550	1515821	+	Imidazolonepropionase
CDS		1610	1611	1611		1515800	1516771	+	Formimidoylglutamase
CDS		1611	1612	1612		1517017	1517493	+	RNA polymerase-binding transcription factor CarD
CDS		1612	1613	1613		1518057	1519184	+	N-ethylmaleimide reductase
CDS		1613	1614	1614		1519252	1520826	+	hypothetical protein
CDS		1614	1615	1615		1520939	1521427	+	hypothetical protein
CDS		1615	1616	1616		1521726	1523204	+	Osmoregulated proline transporter OpuE
CDS		1616	1617	1617		1523545	1524483	+	Putative ring-cleaving dioxygenase MhqO
CDS		1617	1618	1618		1524508	1525116	+	Putative hydrolase MhqD
CDS		1618	1619	1619		1525160	1526692	-	Sporulation kinase E
CDS		1619	1620	1620		1526929	1527300	+	hypothetical protein
CDS		1620	1621	1621		1527320	1528129	-	hypothetical protein
CDS		1621	1622	1622		1528256	1529077	+	hypothetical protein
CDS		1622	1623	1623		1529093	1529545	+	hypothetical protein
CDS		1623	1624	1624		1529565	1529813	+	hypothetical protein
CDS		1624	1625	1625		1529836	1530048	-	hypothetical protein
CDS		1625	1626	1626		1530220	1531032	-	hypothetical protein
CDS		1626	1627	1627		1531185	1531388	+	hypothetical protein
CDS		1627	1628	1628		1531831	1532619	+	hypothetical protein
CDS		1628	1629	1629		1532788	1534401	+	Long-chain-fatty-acid--CoA ligase
CDS		1629	1630	1630		1534525	1535100	+	Biotin transporter BioY
CDS		1630	1631	1631		1535166	1536629	+	putative acyl--CoA ligase YhfT
CDS		1631	1632	1632		1536622	1537713	+	Putative acetyl-CoA C-acetyltransferase YhfS
CDS		1632	1633	1633		1537722	1538303	-	IS1595 family transposase ISBce21
CDS		1633	1634	1634		1538408	1538851	+	NADH pyrophosphatase
CDS		1634	1635	1635		1538896	1540131	-	Alanine--tRNA ligase
CDS		1635	1636	1636		1540236	1540643	+	hypothetical protein
CDS		1636	1637	1637		1540713	1541951	+	Na(+),2C Li(+),2C K(+)/H(+) antiporter
CDS		1637	1638	1638		1542000	1542380	-	hypothetical protein
CDS		1638	1639	1639		1542505	1542627	-	Small,2C acid-soluble spore protein P
CDS		1639	1640	1640		1542749	1543012	+	hypothetical protein
CDS		1640	1641	1641		1543143	1543784	+	Peptidoglycan-N-acetylglucosamine deacetylase
CDS		1641	1642	1642		1543826	1543975	-	Small,2C acid-soluble spore protein O
CDS		1642	1643	1643		1544267	1546990	+	Aconitate/2-methylaconitate hydratase
CDS		1643	1644	1644		1547108	1548748	+	putative ABC transporter ATP-binding protein
CDS		1644	1645	1645		1549291	1549866	+	Thiol-disulfide oxidoreductase ResA
CDS		1645	1646	1646		1549982	1550929	+	3'-5' exonuclease DinG
CDS		1646	1647	1647		1551069	1551212	+	hypothetical protein
CDS		1647	1648	1648		1551256	1551390	+	Small,2C acid-soluble spore protein N
CDS		1648	1649	1649		1551477	1552769	-	Cortical fragment-lytic enzyme
CDS		1649	1650	1650		1552879	1553298	+	1,2C4-dihydroxy-2-naphthoyl-CoA hydrolase
CDS		1650	1651	1651		1553325	1553615	-	putative protein
CDS		1651	1652	1652		1553724	1554320	-	Glycerol-3-phosphate acyltransferase
CDS		1652	1653	1653		1554546	1556402	+	Anaerobic ribonucleoside-triphosphate reductase
CDS		1653	1654	1654		1556399	1556851	+	Anaerobic ribonucleoside-triphosphate reductase-activating protein
CDS		1654	1655	1655		1556870	1557547	+	Transcriptional regulatory protein SrrA
CDS		1655	1656	1656		1557751	1558992	+	Serine protease Do-like HtrB
CDS		1656	1657	1657		1559072	1559485	+	putative protein YccU
CDS		1657	1658	1658		1559861	1561825	+	DNA topoisomerase 4 subunit B
CDS		1658	1659	1659		1561827	1564250	+	DNA topoisomerase 4 subunit A
CDS		1659	1660	1660		1564657	1565688	+	scyllo-inositol 2-dehydrogenase (NADP(+)) IolW
CDS		1660	1661	1661		1565745	1566188	-	hypothetical protein
CDS		1661	1662	1662		1566248	1567216	+	hypothetical protein
CDS		1662	1663	1663		1567309	1567902	-	Nucleoid occlusion factor SlmA
CDS		1663	1664	1664		1568067	1568960	+	Multidrug efflux system ATP-binding protein
CDS		1664	1665	1665		1568953	1569759	+	hypothetical protein
CDS		1665	1666	1666		1569955	1570488	+	ECF RNA polymerase sigma factor SigW
CDS		1666	1667	1667		1570501	1571487	+	hypothetical protein
CDS		1667	1668	1668		1571509	1572546	+	Polyisoprenyl-teichoic acid--peptidoglycan teichoic acid transferase TagT
CDS		1668	1669	1669		1572746	1574008	+	C4-dicarboxylate transport protein
CDS		1669	1670	1670		1574358	1576061	+	Dipeptide-binding protein DppE
CDS		1670	1671	1671		1576367	1576522	+	hypothetical protein
CDS		1671	1672	1672		1576552	1576770	+	Dipeptide-binding protein DppE
CDS		1672	1673	1673		1576948	1578099	+	Dipeptide-binding protein DppE
CDS		1673	1674	1674		1578472	1580166	+	Dipeptide-binding protein DppE
CDS		1674	1675	1675		1580249	1580968	+	2-methoxy-6-polyprenyl-1,2C4-benzoquinol methylase,2C mitochondrial
CDS		1675	1676	1676		1581009	1581410	-	hypothetical protein
CDS		1676	1677	1677		1581545	1581880	+	hypothetical protein
CDS		1677	1678	1678		1581952	1582290	+	hypothetical protein
CDS		1678	1679	1679		1582547	1584643	+	hypothetical protein
CDS		1679	1680	1680		1584723	1588085	+	hypothetical protein
CDS		1680	1681	1681		1588143	1588283	+	hypothetical protein
CDS		1681	1682	1682		1588783	1590165	+	putative amino acid permease YhdG
CDS		1682	1683	1683		1590240	1591376	-	hypothetical protein
CDS		1683	1684	1684		1591377	1592474	-	Spore germination protein YndE
CDS		1684	1685	1685		1592471	1594009	-	Spore germination protein B1
CDS		1685	1686	1686		1594309	1597248	+	Putative formate dehydrogenase
CDS		1686	1687	1687		1597261	1597743	+	hypothetical protein
CDS		1687	1688	1688		1597859	1598203	+	hypothetical protein
CDS		1688	1689	1689		1598220	1599017	+	Sulfur carrier protein FdhD
CDS		1689	1690	1690		1599034	1600050	+	GTP 3',2C8-cyclase
CDS		1690	1691	1691		1600242	1601021	+	putative formate transporter 2
CDS		1691	1692	1692		1601046	1602062	+	hypothetical protein
CDS		1692	1693	1693		1602080	1603387	+	Molybdopterin molybdenumtransferase
CDS		1693	1694	1694		1603368	1603832	+	Molybdopterin synthase catalytic subunit
CDS		1694	1695	1695		1603837	1604073	+	Molybdopterin synthase sulfur carrier subunit
CDS		1695	1696	1696		1604146	1605195	+	Iron-sulfur cluster carrier protein
CDS		1696	1697	1697		1605211	1605435	+	hypothetical protein
CDS		1697	1698	1698		1605478	1605876	+	hypothetical protein
CDS		1698	1699	1699		1606059	1606307	+	hypothetical protein
CDS		1699	1700	1700		1606400	1607341	+	Protein RarD
CDS		1700	1701	1701		1607421	1607846	+	hypothetical protein
CDS		1701	1702	1702		1607946	1609799	+	Sporulenol synthase
CDS		1702	1703	1703		1609873	1610022	-	hypothetical protein
CDS		1703	1704	1704		1610155	1610895	+	3-oxoacyl-[acyl-carrier-protein] reductase FabG
CDS		1704	1705	1705		1610946	1612430	-	Phenylacetaldehyde dehydrogenase
CDS		1705	1706	1706		1612704	1612982	+	putative membrane protein YhdT
CDS		1706	1707	1707		1612986	1614419	+	Sodium/pantothenate symporter
CDS		1707	1708	1708		1614542	1615474	+	Pyrimidine-specific ribonucleoside hydrolase RihA
CDS		1708	1709	1709		1615592	1616701	+	hypothetical protein
CDS		1709	1710	1710		1616803	1618311	+	Argininosuccinate lyase
CDS		1710	1711	1711		1618378	1619211	+	hypothetical protein
CDS		1711	1712	1712		1619247	1619996	-	Benzil reductase ((S)-benzoin forming)
CDS		1712	1713	1713		1620113	1627585	+	hypothetical protein
CDS		1713	1714	1714		1627635	1628192	-	2,2C3,2C4,2C5-tetrahydropyridine-2,2C6-dicarboxylate N-acetyltransferase
CDS		1714	1715	1715		1628319	1628660	+	hypothetical protein
CDS		1715	1716	1716		1628657	1629052	+	RNA pyrophosphohydrolase
CDS		1716	1717	1717		1629139	1629759	+	Succinate-acetate/proton symporter SatP
CDS		1717	1718	1718		1630068	1630511	+	Flavodoxin
CDS		1718	1719	1719		1630528	1631427	+	hypothetical protein
CDS		1719	1720	1720		1631643	1631843	+	Cold shock-like protein CspD
CDS		1720	1721	1721		1632031	1632876	+	DNA polymerase III PolC-type
CDS		1721	1722	1722		1633069	1633230	+	hypothetical protein
CDS		1722	1723	1723		1633262	1633609	+	hypothetical protein
CDS		1723	1724	1724		1633863	1634954	-	hypothetical protein
CDS		1724	1725	1725		1635141	1635470	-	putative protein YxeE
CDS		1725	1726	1726		1635851	1636762	+	hypothetical protein
CDS		1726	1727	1727		1636814	1636915	+	hypothetical protein
CDS		1727	1728	1728		1636938	1637846	+	Catechol-2,2C3-dioxygenase
CDS		1728	1729	1729		1637894	1638412	-	hypothetical protein
CDS		1729	1730	1730		1638703	1639380	+	Protein SapB
CDS		1730	1731	1731		1639583	1642498	+	Collagenase ColA
CDS		1731	1732	1732		1642856	1644109	-	Sensor histidine kinase RcsC
CDS		1732	1733	1733		1644730	1645170	+	hypothetical protein
CDS		1733	1734	1734		1645708	1646061	-	hypothetical protein
CDS		1734	1735	1735		1646637	1649918	+	hypothetical protein
CDS		1735	1736	1736		1649996	1650250	-	hypothetical protein
CDS		1736	1737	1737		1650509	1651252	+	D-alanyl-D-alanine dipeptidase
CDS		1737	1738	1738		1651984	1653216	+	hypothetical protein
CDS		1738	1739	1739		1653521	1654759	+	hypothetical protein
CDS		1739	1740	1740		1655267	1655872	+	HTH-type transcriptional repressor NicS
CDS		1740	1741	1741		1656025	1657503	-	ABC-F type ribosomal protection protein Lsa(B)
CDS		1741	1742	1742		1658529	1661258	+	hypothetical protein
CDS		1742	1743	1743		1661410	1661640	+	hypothetical protein
CDS		1743	1744	1744		1662111	1663421	+	hypothetical protein
CDS		1744	1745	1745		1663881	1666088	+	hypothetical protein
CDS		1745	1746	1746		1666413	1666961	+	hypothetical protein
CDS		1746	1747	1747		1668454	1668789	+	hypothetical protein
CDS		1747	1748	1748		1669047	1669421	-	hypothetical protein
CDS		1748	1749	1749		1670399	1672423	+	Methyl-accepting chemotaxis protein McpB
CDS		1749	1750	1750		1672572	1672733	-	hypothetical protein
CDS		1750	1751	1751		1672733	1673848	-	Response regulator aspartate phosphatase F
CDS		1751	1752	1752		1675009	1676097	-	CDP-glucose 4,2C6-dehydratase
CDS		1752	1753	1753		1676126	1677085	-	GDP-6-deoxy-D-mannose reductase
CDS		1753	1754	1754		1677140	1679209	-	hypothetical protein
CDS		1754	1755	1755		1679230	1679979	-	Glucose-1-phosphate cytidylyltransferase
CDS		1755	1756	1756		1680543	1681217	-	hypothetical protein
CDS		1756	1757	1757		1681628	1682755	-	Spore germination protein A3
CDS		1757	1758	1758		1682752	1683855	-	hypothetical protein
CDS		1758	1759	1759		1683857	1685350	-	Spore germination protein B1
CDS		1759	1760	1760		1686170	1687213	-	hypothetical protein
CDS		1760	1761	1761		1688503	1689879	+	GlcNAc-binding protein A
CDS		1761	1762	1762		1690152	1691567	-	hypothetical protein
CDS		1762	1763	1763		1691982	1692551	-	hypothetical protein
CDS		1763	1764	1764		1693297	1694583	-	hypothetical protein
CDS		1764	1765	1765		1694867	1695634	+	Spore coat polysaccharide biosynthesis protein SpsA
CDS		1765	1766	1766		1695639	1697042	+	hypothetical protein
CDS		1766	1767	1767		1697256	1698281	+	UDP-N-acetylglucosamine 4,2C6-dehydratase (inverting)
CDS		1767	1768	1768		1698278	1699240	+	UDP-glucose 4-epimerase
CDS		1768	1769	1769		1699240	1700445	+	UDP-4-amino-4-deoxy-L-arabinose--oxoglutarate aminotransferase
CDS		1769	1770	1770		1700446	1701441	+	8-amino-3,2C8-dideoxy-manno-octulosonate cytidylyltransferase
CDS		1770	1771	1771		1701481	1702581	+	UDP-2,2C4-diacetamido-2,2C4,2C6-trideoxy-beta-L-altropyranose hydrolase
CDS		1771	1772	1772		1702583	1703143	+	Spermidine N(1)-acetyltransferase
CDS		1772	1773	1773		1703136	1704185	+	Pseudaminic acid synthase
CDS		1773	1774	1774		1705338	1705793	+	Peptidoglycan glycosyltransferase RodA
CDS		1774	1775	1775		1706028	1707005	-	hypothetical protein
CDS		1775	1776	1776		1707037	1707282	-	hypothetical protein
CDS		1776	1777	1777		1707507	1707740	-	hypothetical protein
CDS		1777	1778	1778		1708757	1709956	+	hypothetical protein
CDS		1778	1779	1779		1710023	1710847	+	Hydroxyacylglutathione hydrolase
CDS		1779	1780	1780		1710865	1711458	+	Thiosulfate sulfurtransferase GlpE
CDS		1780	1781	1781		1711523	1712026	-	Acetyltransferase
CDS		1781	1782	1782		1712282	1712680	+	hypothetical protein
CDS		1782	1783	1783		1712807	1714198	+	putative FAD-linked oxidoreductase
CDS		1783	1784	1784		1714203	1715180	+	Pantothenate precursors transporter PanS
CDS		1784	1785	1785		1715193	1715540	+	hypothetical protein
CDS		1785	1786	1786		1715696	1716790	+	Response regulator aspartate phosphatase F
CDS		1786	1787	1787		1716845	1716976	+	hypothetical protein
CDS		1787	1788	1788		1717130	1718596	-	Protein adenylyltransferase SelO
CDS		1788	1789	1789		1718775	1719773	-	Zinc-type alcohol dehydrogenase-like protein
CDS		1789	1790	1790		1719792	1720136	-	hypothetical protein
CDS		1790	1791	1791		1720647	1722266	+	4-methyl-5-nitrocatechol 5-monooxygenase
CDS		1791	1792	1792		1722662	1723606	+	Glycerophosphodiester phosphodiesterase
CDS		1792	1793	1793		1723645	1724154	-	hypothetical protein
CDS		1793	1794	1794		1724147	1724998	-	HTH-type transcriptional regulator GltR
CDS		1794	1795	1795		1725110	1726315	+	putative glucarate transporter
CDS		1795	1796	1796		1726426	1726656	-	hypothetical protein
CDS		1796	1797	1797		1726914	1728047	+	D-aminopeptidase
CDS		1797	1798	1798		1728076	1729863	-	Oligoendopeptidase F,2C plasmid
CDS		1798	1799	1799		1729981	1730280	-	hypothetical protein
CDS		1799	1800	1800		1730463	1731899	-	IS4 family transposase IS231C
CDS		1800	1801	1801		1731974	1732438	-	Arylamine N-acetyltransferase / N-hydroxyarylamine O-acetyltransferase
CDS		1801	1802	1802		1732642	1734183	+	Alpha-amylase
CDS		1802	1803	1803		1734285	1734998	-	hypothetical protein
CDS		1803	1804	1804		1735607	1737508	+	Endonuclease MutS2
CDS		1804	1805	1805		1737515	1738039	+	N-acetyltransferase Eis
CDS		1805	1806	1806		1738200	1738910	+	Adenosylcobalamin/alpha-ribazole phosphatase
CDS		1806	1807	1807		1738978	1739943	-	2-haloacrylate reductase
CDS		1807	1808	1808		1740067	1740960	+	HTH-type transcriptional regulator GltR
CDS		1808	1809	1809		1741260	1741772	+	hypothetical protein
CDS		1809	1810	1810		1741923	1743152	-	IS110 family transposase ISBth166
CDS		1810	1811	1811		1743509	1743985	+	hypothetical protein
CDS		1811	1812	1812		1744099	1744587	-	hypothetical protein
CDS		1812	1813	1813		1744780	1745235	+	hypothetical protein
CDS		1813	1814	1814		1745429	1746466	+	hypothetical protein
CDS		1814	1815	1815		1746550	1747314	-	hypothetical protein
CDS		1815	1816	1816		1747584	1748618	+	Iron-uptake system permease protein FeuB
CDS		1816	1817	1817		1748619	1749635	+	Iron-uptake system permease protein FeuC
CDS		1817	1818	1818		1749657	1750565	+	putative siderophore-binding lipoprotein YfiY
CDS		1818	1819	1819		1750783	1751334	+	Acetyltransferase
CDS		1819	1820	1820		1751434	1751661	+	hypothetical protein
CDS		1820	1821	1821		1751734	1753059	-	putative transporter
CDS		1821	1822	1822		1753322	1753672	+	putative protein YojF
CDS		1822	1823	1823		1753688	1754350	+	putative N-acetyl-alpha-D-glucosaminyl L-malate deacetylase 2
CDS		1823	1824	1824		1754462	1755205	-	Glucose 1-dehydrogenase 4
CDS		1824	1825	1825		1755255	1755632	-	hypothetical protein
CDS		1825	1826	1826		1755951	1756229	+	hypothetical protein
CDS		1826	1827	1827		1756548	1756772	+	hypothetical protein
CDS		1827	1828	1828		1756839	1757405	-	hypothetical protein
CDS		1828	1829	1829		1757803	1759002	+	Inner membrane transport protein YdhC
CDS		1829	1830	1830		1759552	1760943	+	putative transport protein YifK
CDS		1830	1831	1831		1761183	1762202	-	Zinc-type alcohol dehydrogenase-like protein
CDS		1831	1832	1832		1762391	1763143	+	N-acyl homoserine lactonase
CDS		1832	1833	1833		1763184	1763678	-	hypothetical protein
CDS		1833	1834	1834		1763768	1764232	-	hypothetical protein
CDS		1834	1835	1835		1764246	1764692	-	hypothetical protein
CDS		1835	1836	1836		1764801	1765493	+	Regulatory protein YeiL
CDS		1836	1837	1837		1765509	1765868	+	hypothetical protein
CDS		1837	1838	1838		1766063	1767106	+	putative oxidoreductase CzcO
CDS		1838	1839	1839		1767436	1767684	+	hypothetical protein
CDS		1839	1840	1840		1767721	1768758	-	D-aminopeptidase
CDS		1840	1841	1841		1768870	1769064	-	hypothetical protein
CDS		1841	1842	1842		1769198	1769479	+	hypothetical protein
CDS		1842	1843	1843		1769508	1769798	-	hypothetical protein
CDS		1843	1844	1844		1769979	1770455	+	Metallo-beta-lactamase type 2
CDS		1844	1845	1845		1770553	1770657	-	hypothetical protein
CDS		1845	1846	1846		1771197	1772483	+	Hydroxylamine reductase
CDS		1846	1847	1847		1773349	1774665	+	hypothetical protein
CDS		1847	1848	1848		1775129	1775449	+	hypothetical protein
CDS		1848	1849	1849		1775525	1775866	+	hypothetical protein
CDS		1849	1850	1850		1776034	1776795	+	Daunorubicin/doxorubicin resistance ATP-binding protein DrrA
CDS		1850	1851	1851		1776796	1777545	+	Daunorubicin/doxorubicin resistance ABC transporter permease protein DrrB
CDS		1851	1852	1852		1777699	1778661	-	hypothetical protein
CDS		1852	1853	1853		1778772	1779251	+	hypothetical protein
CDS		1853	1854	1854		1779398	1779655	+	hypothetical protein
CDS		1854	1855	1855		1780304	1781026	+	RNA polymerase sigma factor SigI
CDS		1855	1856	1856		1781016	1782305	+	Anti-sigma-I factor RsgI
CDS		1856	1857	1857		1782487	1785846	+	Undecaprenyl-phosphate 4-deoxy-4-formamido-L-arabinose transferase
CDS		1857	1858	1858		1786098	1786373	+	Transcriptional repressor PagR
CDS		1858	1859	1859		1786916	1787587	+	hypothetical protein
CDS		1859	1860	1860		1787614	1787862	+	hypothetical protein
CDS		1860	1861	1861		1788093	1789544	-	Rifampicin monooxygenase
CDS		1861	1862	1862		1790647	1790970	-	putative HTH-type transcriptional regulator YtcD
CDS		1862	1863	1863		1791095	1791628	+	General stress protein 14
CDS		1863	1864	1864		1791763	1793265	+	Long-chain-fatty-acid--CoA ligase FadD13
CDS		1864	1865	1865		1793410	1793973	+	[Ribosomal protein S5]-alanine N-acetyltransferase
CDS		1865	1866	1866		1793986	1794759	+	putative isomerase YddE
CDS		1866	1867	1867		1794969	1795178	-	hypothetical protein
CDS		1867	1868	1868		1795262	1796011	+	GTP cyclohydrolase 1 type 2
CDS		1868	1869	1869		1796199	1797038	+	hypothetical protein
CDS		1869	1870	1870		1797067	1797624	+	hypothetical protein
CDS		1870	1871	1871		1797653	1798477	+	hypothetical protein
CDS		1871	1872	1872		1798493	1799059	+	hypothetical protein
CDS		1872	1873	1873		1799428	1800804	+	hypothetical protein
CDS		1873	1874	1874		1800965	1801381	-	hypothetical protein
CDS		1874	1875	1875		1801462	1802472	-	Pyridoxal 4-dehydrogenase
CDS		1875	1876	1876		1803168	1804229	+	putative oxidoreductase YhhX
CDS		1876	1877	1877		1804262	1804999	+	HTH-type transcriptional regulator GmuR
CDS		1877	1878	1878		1805053	1805397	-	putative HTH-type transcriptional regulator YtcD
CDS		1878	1879	1879		1805976	1806371	+	Regulatory protein Spx
CDS		1879	1880	1880		1806419	1806553	+	hypothetical protein
CDS		1880	1881	1881		1807027	1808382	+	IS200/IS605 family transposase ISAsp8
CDS		1881	1882	1882		1808725	1809138	+	Putative HTH-type transcriptional regulator YwnA
CDS		1882	1883	1883		1809263	1809598	+	hypothetical protein
CDS		1883	1884	1884		1810702	1812021	+	Serine transporter
CDS		1884	1885	1885		1812682	1812780	+	hypothetical protein
CDS		1885	1886	1886		1812803	1813174	+	hypothetical protein
CDS		1886	1887	1887		1813711	1814187	+	hypothetical protein
CDS		1887	1888	1888		1814610	1816094	+	Glucose-6-phosphate 1-dehydrogenase
CDS		1888	1889	1889		1816134	1818128	+	Transketolase
CDS		1889	1890	1890		1818241	1819134	+	6-phosphogluconate dehydrogenase,2C NAD(+)-dependent,2C decarboxylating
CDS		1890	1891	1891		1819244	1819912	+	Transaldolase
CDS		1891	1892	1892		1820198	1821763	+	Xylulose kinase
CDS		1892	1893	1893		1821890	1822951	+	6-phosphogluconolactonase
CDS		1893	1894	1894		1823018	1823194	-	hypothetical protein
CDS		1894	1895	1895		1823390	1824211	+	hypothetical protein
CDS		1895	1896	1896		1824231	1824575	+	hypothetical protein
CDS		1896	1897	1897		1824667	1824918	+	hypothetical protein
CDS		1897	1898	1898		1824936	1825820	-	putative amino-acid metabolite efflux pump
CDS		1898	1899	1899		1826215	1826931	+	hypothetical protein
CDS		1899	1900	1900		1826900	1827823	-	CDP-abequose synthase
CDS		1900	1901	1901		1827820	1829043	-	hypothetical protein
CDS		1901	1902	1902		1829056	1830111	-	CDP-glucose 4,2C6-dehydratase
CDS		1902	1903	1903		1830113	1830880	-	Glucose-1-phosphate cytidylyltransferase
CDS		1903	1904	1904		1830996	1831769	-	hypothetical protein
CDS		1904	1905	1905		1832053	1832433	+	hypothetical protein
CDS		1905	1906	1906		1832553	1833881	+	hypothetical protein
CDS		1906	1907	1907		1833934	1834347	+	hypothetical protein
CDS		1907	1908	1908		1834548	1835096	+	hypothetical protein
CDS		1908	1909	1909		1835164	1835457	-	hypothetical protein
CDS		1909	1910	1910		1835635	1836015	-	hypothetical protein
CDS		1910	1911	1911		1836313	1837227	+	Beta-barrel assembly-enhancing protease
CDS		1911	1912	1912		1837310	1838506	-	Multidrug resistance protein MdtH
CDS		1912	1913	1913		1838619	1839161	+	hypothetical protein
CDS		1913	1914	1914		1839200	1839469	+	Ubiquinone biosynthesis O-methyltransferase,2C mitochondrial
CDS		1914	1915	1915		1839503	1839967	+	hypothetical protein
CDS		1915	1916	1916		1840102	1842609	+	hypothetical protein
CDS		1916	1917	1917		1842636	1845134	+	hypothetical protein
CDS		1917	1918	1918		1845348	1845491	-	hypothetical protein
CDS		1918	1919	1919		1845759	1846214	-	hypothetical protein
CDS		1919	1920	1920		1846424	1846672	+	hypothetical protein
CDS		1920	1921	1921		1846736	1847857	+	hypothetical protein
CDS		1921	1922	1922		1847886	1849043	-	1-deoxy-D-xylulose 5-phosphate reductoisomerase
CDS		1922	1923	1923		1849434	1850432	+	Tryptophan--tRNA ligase
CDS		1923	1924	1924		1850641	1851204	+	Maltose O-acetyltransferase
CDS		1924	1925	1925		1851276	1852469	+	Inner membrane protein YbjJ
CDS		1925	1926	1926		1852592	1853620	+	N-acetyl-D-glucosamine kinase
CDS		1926	1927	1927		1853682	1854062	+	Virulence protein
CDS		1927	1928	1928		1854153	1854407	+	hypothetical protein
CDS		1928	1929	1929		1854500	1854949	-	NADH pyrophosphatase
CDS		1929	1930	1930		1854967	1855806	-	hypothetical protein
CDS		1930	1931	1931		1855930	1856652	+	hypothetical protein
CDS		1931	1932	1932		1856918	1857937	+	hypothetical protein
CDS		1932	1933	1933		1858198	1858656	+	hypothetical protein
CDS		1933	1934	1934		1858763	1859473	+	Putative HAD-hydrolase YfnB
CDS		1934	1935	1935		1859761	1860726	+	hypothetical protein
CDS		1935	1936	1936		1860774	1860977	-	HTH-type transcriptional activator BcrR
CDS		1936	1937	1937		1860965	1861324	-	hypothetical protein
CDS		1937	1938	1938		1861504	1861698	+	hypothetical protein
CDS		1938	1939	1939		1861787	1862512	+	ABC-type transporter ATP-binding protein EcsA
CDS		1939	1940	1940		1862505	1864163	+	hypothetical protein
CDS		1940	1941	1941		1864221	1864979	+	General stress protein 39
CDS		1941	1942	1942		1865317	1866039	+	hypothetical protein
CDS		1942	1943	1943		1866102	1867040	-	hypothetical protein
CDS		1943	1944	1944		1867112	1867588	-	hypothetical protein
CDS		1944	1945	1945		1867871	1868929	+	Pyruvate kinase
CDS		1945	1946	1946		1868980	1869249	-	hypothetical protein
CDS		1946	1947	1947		1869409	1870092	-	Putative NAD(P)H nitroreductase YfkO
CDS		1947	1948	1948		1870221	1870601	+	putative HTH-type transcriptional regulator YybR
CDS		1948	1949	1949		1870764	1871363	-	hypothetical protein
CDS		1949	1950	1950		1871586	1871897	-	hypothetical protein
CDS		1950	1951	1951		1872269	1873498	+	IS110 family transposase ISBth166
CDS		1951	1952	1952		1873796	1875073	-	Histidine--tRNA ligase
CDS		1952	1953	1953		1875413	1875889	+	Cys-tRNA(Pro)/Cys-tRNA(Cys) deacylase YbaK
CDS		1953	1954	1954		1876414	1877292	+	5'-methylthioadenosine/S-adenosylhomocysteine nucleosidase
CDS		1954	1955	1955		1877504	1877860	+	hypothetical protein
CDS		1955	1956	1956		1878360	1879187	+	Extracellular ribonuclease
CDS		1956	1957	1957		1879334	1880764	-	hypothetical protein
CDS		1957	1958	1958		1880965	1881444	+	Putative 4-hydroxy-4-methyl-2-oxoglutarate aldolase
CDS		1958	1959	1959		1881784	1883208	+	hypothetical protein
CDS		1959	1960	1960		1883263	1883646	+	hypothetical protein
CDS		1960	1961	1961		1883704	1884540	+	hypothetical protein
CDS		1961	1962	1962		1884563	1885441	+	Energy-coupling factor transporter transmembrane protein EcfT
CDS		1962	1963	1963		1885414	1887075	+	Putative HMP/thiamine import ATP-binding protein YkoD
CDS		1963	1964	1964		1887048	1887749	+	hypothetical protein
CDS		1964	1965	1965		1887932	1888654	+	hypothetical protein
CDS		1965	1966	1966		1888685	1888876	-	hypothetical protein
CDS		1966	1967	1967		1889150	1889464	+	hypothetical protein
CDS		1967	1968	1968		1889728	1890117	+	hypothetical protein
CDS		1968	1969	1969		1890141	1890716	+	FMN-dependent NADH-azoreductase 2
CDS		1969	1970	1970		1890713	1891066	+	hypothetical protein
CDS		1970	1971	1971		1891357	1892724	+	Putative short-chain fatty acid transporter
CDS		1971	1972	1972		1893238	1893342	+	hypothetical protein
CDS		1972	1973	1973		1893462	1894721	-	6-aminohexanoate-dimer hydrolase
CDS		1973	1974	1974		1894822	1896021	-	putative MFS-type transporter YhhS
CDS		1974	1975	1975		1896037	1896453	-	Transcriptional regulator SlyA
CDS		1975	1976	1976		1896643	1897545	+	putative protein
CDS		1976	1977	1977		1897607	1897834	+	hypothetical protein
CDS		1977	1978	1978		1897954	1899150	+	putative MFS-type transporter YcaD
CDS		1978	1979	1979		1899134	1899334	+	hypothetical protein
CDS		1979	1980	1980		1899933	1901168	+	hypothetical protein
CDS		1980	1981	1981		1901229	1901948	+	D-alanyl-D-alanine carboxypeptidase
CDS		1981	1982	1982		1902550	1902972	+	hypothetical protein
CDS		1982	1983	1983		1902999	1903304	+	hypothetical protein
CDS		1983	1984	1984		1903327	1904046	+	hypothetical protein
CDS		1984	1985	1985		1904046	1904372	+	hypothetical protein
CDS		1985	1986	1986		1904406	1906106	+	hypothetical protein
CDS		1986	1987	1987		1906103	1906597	+	hypothetical protein
CDS		1987	1988	1988		1907181	1907969	+	hypothetical protein
CDS		1988	1989	1989		1908126	1909361	+	IS110 family transposase ISCth6
CDS		1989	1990	1990		1909632	1909949	+	Putative ribonuclease YeeF
CDS		1990	1991	1991		1909951	1910442	+	Type VII secretion system protein EsaG
CDS		1991	1992	1992		1911032	1911469	+	hypothetical protein
CDS		1992	1993	1993		1911657	1912331	+	hypothetical protein
CDS		1993	1994	1994		1912324	1912806	+	putative antitoxin YezG
CDS		1994	1995	1995		1913214	1913543	+	hypothetical protein
CDS		1995	1996	1996		1913676	1913969	+	hypothetical protein
[truncated: 3,766 more rows]
