# Supplementary material for: Elucidating the genomic history of commercially used Bacillus thuringiensis subsp. tenebrionis strain NB176
Source: Front Cell Infect Microbiol. 2023 Mar 20;13:1129177. doi: 10.3389/fcimb.2023.1129177 (PMC10067926; doi:10.3389/fcimb.2023.1129177)
Supplement: Supplementary file 4 [file Table_2.xlsx]

## Sheet: Tabelle1
Supplementary Table 2: Annotation table of the 14.9 kbp plasmid (14-ppl). Since nucleotide sequences of 14-ppl were identical between the three Btt strains NB125 (DSM 5526), NB176-1 (DSM 5480) and NB176 the plasmid was annotated only once. Automatic annotation was performed using Prokka software (v1.14.6) and annotations were numbered consecutively.
Genomic feature	Prokka annotation no.	Start	End	Orientation	Annotation
	ID14ppl
CDS	1	1	2304	-	ATP-dependent RecD-like DNA helicase
CDS	2	2757	2978	-	hypothetical protein
CDS	3	3081	3320	-	hypothetical protein
CDS	4	3338	3568	-	hypothetical protein
CDS	5	3573	3728	-	hypothetical protein
CDS	6	3950	4156	-	hypothetical protein
CDS	7	4167	4352	-	hypothetical protein
CDS	8	4495	5877	-	hypothetical protein
CDS	9	6219	6413	-	hypothetical protein
CDS	10	6426	6587	-	hypothetical protein
CDS	11	6663	7292	-	hypothetical protein
CDS	12	7292	7771	-	hypothetical protein
CDS	13	7737	7919	-	hypothetical protein
CDS	14	8022	8462	-	hypothetical protein
CDS	15	8499	8843	-	hypothetical protein
CDS	16	8854	8967	-	hypothetical protein
CDS	17	8968	9120	-	hypothetical protein
CDS	18	9127	9225	-	hypothetical protein
CDS	19	9337	9600	-	hypothetical protein
CDS	20	9608	10054	-	hypothetical protein
CDS	21	10210	11646	-	hypothetical protein
CDS	22	11643	11813	-	hypothetical protein
CDS	23	11848	12066	-	hypothetical protein
CDS	24	12100	12255	-	hypothetical protein
CDS	25	12359	12526	-	hypothetical protein
CDS	26	12559	12753	-	hypothetical protein
CDS	27	13135	13308	-	hypothetical protein
CDS	28	13332	13595	-	hypothetical protein
CDS	29	13725	13880	-	hypothetical protein
CDS	30	14014	14628	-	hypothetical protein
