# Supplementary material for: Elucidating the genomic history of commercially used Bacillus thuringiensis subsp. tenebrionis strain NB176
Source: Front Cell Infect Microbiol. 2023 Mar 20;13:1129177. doi: 10.3389/fcimb.2023.1129177 (PMC10067926; doi:10.3389/fcimb.2023.1129177)
Supplement: Supplementary file 5 [file Table_3.xlsx]

## Sheet: Tabelle1
Supplementary Table 3: Annotation table of the 43.8 kbp plasmid (43-ppl). Since nucleotide sequences of plasmid 43-ppl were identical between the three Btt strains NB125 (DSM 5526), NB176-1 (DSM 5480) and NB176 the plasmid was annotated only once. Automatic annotation was performed using Prokka software (v1.14.6) and annotations were numbered consecutively.
Genomic feature	Prokka annotation no.	Start	End	Orientation	Annotation
	ID43ppl
CDS	1	1	921	-	Tyrosine recombinase XerC
CDS	2	1077	1334	+	hypothetical protein
CDS	3	1279	1566	+	hypothetical protein
CDS	4	1738	2802	+	hypothetical protein
CDS	5	2883	4313	+	hypothetical protein
CDS	6	4310	8698	+	Chromosome partition protein Smc
CDS	7	8655	9092	+	hypothetical protein
CDS	8	9130	9555	+	hypothetical protein
CDS	9	9555	10490	+	hypothetical protein
CDS	10	11045	12148	+	Protein RecA
CDS	11	12291	12731	-	hypothetical protein
CDS	12	12789	13757	-	hypothetical protein
CDS	13	14011	15414	-	hypothetical protein
CDS	14	15527	15745	-	hypothetical protein
CDS	15	15761	16444	-	LexA repressor
CDS	16	16595	16867	+	hypothetical protein
CDS	17	16933	17097	+	hypothetical protein
CDS	18	17166	17333	+	hypothetical protein
CDS	19	17502	18263	+	hypothetical protein
CDS	20	18275	18463	+	hypothetical protein
CDS	21	18490	18918	+	hypothetical protein
CDS	22	18936	19649	+	hypothetical protein
CDS	23	19797	20135	+	hypothetical protein
CDS	24	20221	21138	+	hypothetical protein
CDS	25	21150	21629	+	hypothetical protein
CDS	26	21622	21852	+	hypothetical protein
CDS	27	21876	22469	+	hypothetical protein
CDS	28	22502	23050	+	hypothetical protein
CDS	29	23089	23523	+	hypothetical protein
CDS	30	23550	23690	+	hypothetical protein
CDS	31	23692	24483	+	hypothetical protein
CDS	32	24565	24729	+	hypothetical protein
CDS	33	24765	25292	+	Holliday junction resolvase RecU
CDS	34	25289	25612	+	hypothetical protein
CDS	35	25801	26199	+	hypothetical protein
CDS	36	26437	26817	+	hypothetical protein
CDS	37	26823	27257	+	hypothetical protein
CDS	38	27317	27625	+	hypothetical protein
CDS	39	27625	28275	+	hypothetical protein
CDS	40	28368	28730	+	hypothetical protein
CDS	41	28727	30427	+	hypothetical protein
CDS	42	30441	31619	+	hypothetical protein
CDS	43	31754	32983	-	IS110 family transposase ISBth166
CDS	44	33354	33938	+	hypothetical protein
CDS	45	33955	35139	+	hypothetical protein
CDS	46	35155	35412	+	hypothetical protein
CDS	47	35409	35681	+	hypothetical protein
CDS	48	35678	35977	+	hypothetical protein
CDS	49	35970	36326	+	hypothetical protein
CDS	50	36323	36652	+	hypothetical protein
CDS	51	36653	37246	+	hypothetical protein
CDS	52	37253	37615	+	hypothetical protein
CDS	53	37723	37830	+	hypothetical protein
CDS	54	37846	39090	+	Chromosome partition protein Smc
CDS	55	39305	40723	+	hypothetical protein
CDS	56	40734	43751	-	Tn3 family transposase TnBth1
