# Supplementary material for: Elucidating the genomic history of commercially used Bacillus thuringiensis subsp. tenebrionis strain NB176
Source: Front Cell Infect Microbiol. 2023 Mar 20;13:1129177. doi: 10.3389/fcimb.2023.1129177 (PMC10067926; doi:10.3389/fcimb.2023.1129177)
Supplement: Supplementary file 6 [file Table_4.xlsx]

## Sheet: Tabelle1
Supplementary Table 4: Annotation table of the 68.5 kbp plasmid (68-ppl). Since nucleotide sequences of plasmid 68-ppl were identical between the three Btt strains NB125 (DSM 5526), NB176-1 (DSM 5480) and NB176, the plasmid was annotated only once. Automatic annotation was performed using Prokka software (v1.14.6) and annotations were numbered consecutively.
Genomic feature	Prokka annotation no.	Start	End	Orientation	Annotation
	ID68ppl
CDS	1	1	2658	-	DNA topoisomerase 3
CDS	2	3387	4331	-	Tyrosine recombinase XerC
CDS	3	4414	4689	-	hypothetical protein
CDS	4	4732	5292	-	hypothetical protein
CDS	5	5411	5857	-	hypothetical protein
CDS	6	5860	6561	-	hypothetical protein
CDS	7	6568	7203	-	Protein adenylyltransferase VbhT
CDS	8	7193	7378	-	hypothetical protein
CDS	9	7429	7551	-	hypothetical protein
CDS	10	7683	7916	-	hypothetical protein
CDS	11	8024	8758	-	hypothetical protein
CDS	12	8794	9282	-	hypothetical protein
CDS	13	9320	9505	-	hypothetical protein
CDS	14	9545	9937	-	hypothetical protein
CDS	15	9927	10118	-	hypothetical protein
CDS	16	10486	10773	+	hypothetical protein
CDS	17	10790	11158	+	hypothetical protein
CDS	18	11161	11670	+	hypothetical protein
CDS	19	11766	12500	+	hypothetical protein
CDS	20	12791	13180	-	hypothetical protein
CDS	21	13299	13688	-	hypothetical protein
CDS	22	13772	14119	-	hypothetical protein
CDS	23	14124	15017	-	hypothetical protein
CDS	24	15031	15948	-	hypothetical protein
CDS	25	15968	17443	-	hypothetical protein
CDS	26	17431	18267	-	hypothetical protein
CDS	27	18285	19094	-	hypothetical protein
CDS	28	19110	19538	-	hypothetical protein
CDS	29	19558	22143	-	hypothetical protein
CDS	30	22198	23691	-	hypothetical protein
CDS	31	23763	24314	-	hypothetical protein
CDS	32	24562	25872	-	hypothetical protein
CDS	33	25890	26357	-	hypothetical protein
CDS	34	26381	27874	-	hypothetical protein
CDS	35	27988	29886	-	hypothetical protein
CDS	36	29890	30573	-	hypothetical protein
CDS	37	30573	30908	-	hypothetical protein
CDS	38	30914	31771	-	hypothetical protein
CDS	39	31789	32169	-	hypothetical protein
CDS	40	32182	34098	-	hypothetical protein
CDS	41	34125	36668	-	hypothetical protein
CDS	42	36727	37137	-	hypothetical protein
CDS	43	37520	37738	-	hypothetical protein
CDS	44	38565	38930	-	hypothetical protein
CDS	45	39300	39866	-	hypothetical protein
CDS	46	39927	41195	-	hypothetical protein
CDS	47	41421	41840	-	tRNA(fMet)-specific endonuclease VapC
CDS	48	41856	42149	-	hypothetical protein
CDS	49	42427	42597	-	hypothetical protein
CDS	50	43076	44608	-	hypothetical protein
CDS	51	45401	46099	+	Transcriptional regulatory protein DegU
CDS	52	46202	46846	-	hypothetical protein
CDS	53	46995	47177	-	hypothetical protein
CDS	54	47205	47666	-	hypothetical protein
CDS	55	47663	47977	-	Transcriptional repressor PagR
CDS	56	48059	48610	-	hypothetical protein
CDS	57	49836	51179	+	hypothetical protein
CDS	58	51169	51921	+	IS21 family transposase IS232
CDS	59	52068	52547	-	hypothetical protein
CDS	60	52639	55656	-	Tn3 family transposase TnBth1
CDS	61	55728	56648	-	Tyrosine recombinase XerC
CDS	62	56804	57061	+	hypothetical protein
CDS	63	57006	57293	+	hypothetical protein
CDS	64	57247	57705	-	hypothetical protein
CDS	65	58202	58495	-	hypothetical protein
CDS	66	58764	59135	-	hypothetical protein
CDS	67	59218	59592	-	hypothetical protein
CDS	68	59639	60214	-	hypothetical protein
CDS	69	60281	60550	-	hypothetical protein
CDS	70	60594	60926	-	hypothetical protein
CDS	71	61158	61343	+	RNA-binding protein Hfq
CDS	72	62019	62153	-	hypothetical protein
CDS	73	62150	63262	-	Response regulator aspartate phosphatase F
CDS	74	63443	65365	-	hypothetical protein
CDS	75	65396	66472	-	hypothetical protein
CDS	76	66581	67177	-	hypothetical protein
CDS	77	67367	68068	-	hypothetical protein
CDS	78	68083	68457	-	hypothetical protein
