# Supplementary material for: Elucidating the genomic history of commercially used Bacillus thuringiensis subsp. tenebrionis strain NB176
Source: Front Cell Infect Microbiol. 2023 Mar 20;13:1129177. doi: 10.3389/fcimb.2023.1129177 (PMC10067926; doi:10.3389/fcimb.2023.1129177)
Supplement: Supplementary file 7 [file Table_5.xlsx]

## Sheet: Tabelle1
Supplementary Table 5: Annotation table of the 99 kbp plasmid (99-ppl). This plasmid was found in both Btt strains NB176-1 (DSM 5480) and NB176. Since nucleotide sequences of 99-ppl were identical between the two strains, the plasmid was annotated only once. Automatic annotation was performed using Prokka software (v1.14.6) and annotations were numbered consecutively. Plasmid 99-ppl shared a larg…
Genomic	Prokka annotation no.	Start	End	Orientation	Annotation
feature	ID99ppl
CDS	1	1	3018	-	Tn3 family transposase TnBth1
CDS	2	3090	4010	-	Tyrosine recombinase XerC
CDS	3	4166	4423	+	hypothetical protein
CDS	4	4368	4655	+	hypothetical protein
CDS	5	4850	5008	+	hypothetical protein
CDS	6	5621	6157	+	hypothetical protein
CDS	7	6159	6422	+	hypothetical protein
CDS	8	6716	7204	+	hypothetical protein
CDS	9	7220	7573	+	hypothetical protein
CDS	10	7731	7985	-	hypothetical protein
CDS	11	8343	8546	+	hypothetical protein
CDS	12	8592	9149	+	hypothetical protein
CDS	13	9163	9510	+	hypothetical protein
CDS	14	9580	9780	+	hypothetical protein
CDS	15	9822	10067	+	hypothetical protein
CDS	16	10267	10485	+	hypothetical protein
CDS	17	10532	10759	+	hypothetical protein
CDS	18	10814	11302	+	hypothetical protein
CDS	19	11701	11952	+	hypothetical protein
CDS	20	11971	12294	+	hypothetical protein
CDS	21	12331	12654	+	hypothetical protein
CDS	22	12655	13599	+	ISNCY family transposase ISBth18
CDS	23	14047	14346	+	Transcriptional repressor PagR
CDS	24	14359	14589	+	hypothetical protein
CDS	25	14905	15435	+	hypothetical protein
CDS	26	15484	15936	+	hypothetical protein
CDS	27	15998	16246	+	hypothetical protein
CDS	28	16822	17124	+	hypothetical protein
CDS	29	17863	18060	+	hypothetical protein
CDS	30	18044	18286	+	hypothetical protein
CDS	31	18317	19282	+	hypothetical protein
CDS	32	19309	19638	+	hypothetical protein
CDS	33	19700	22615	-	Tn3 family transposase TnBth3
CDS	34	23161	23745	+	hypothetical protein
CDS	35	23861	24166	+	Transcriptional repressor PagR
CDS	36	24258	24578	+	Transition state regulatory protein AbrB
CDS	37	24886	25164	-	DNA-binding protein HU
CDS	38	25808	26797	+	hypothetical protein
CDS	39	27320	27913	-	Major biofilm matrix component
CDS	40	28287	29516	+	IS110 family transposase ISBth166
CDS	41	29967	30497	+	IS3 family transposase ISBth167
CDS	42	30536	31336	+	IS3 family transposase ISBth167
CDS	43	31397	31747	-	hypothetical protein
CDS	44	31841	32167	-	hypothetical protein
CDS	45	32402	33112	+	hypothetical protein
CDS	46	33291	33647	+	hypothetical protein
CDS	47	33815	33970	-	hypothetical protein
CDS	48	33963	34655	-	Vitamin B12 import ATP-binding protein BtuD
CDS	49	34674	35846	-	hypothetical protein
CDS	50	35920	36060	+	hypothetical protein
CDS	51	36029	36439	-	hypothetical protein
CDS	52	36478	37017	-	hypothetical protein
CDS	53	37451	37642	-	hypothetical protein
CDS	54	37711	38397	-	hypothetical protein
CDS	55	38731	39090	+	Putative efflux system component YknX
CDS	56	39087	39860	+	Putative efflux system component YknX
CDS	57	39857	40204	+	putative ABC transporter ATP-binding protein YknY
CDS	58	40345	40533	+	putative ABC transporter ATP-binding protein YknY
CDS	59	40567	41103	-	IS4 family transposase IS231C
CDS	60	41402	42244	-	Arylamine N-acetyltransferase / N-hydroxyarylamine O-acetyltransferase
CDS	61	43889	44773	-	IS3 family transposase ISBt2
CDS	62	45127	46674	-	GlcNAc-binding protein A
CDS	63	47357	48856	+	Putative trans-acting regulator
CDS	64	48929	49270	-	IS200/IS605 family transposase ISBth16
CDS	65	49427	49981	+	hypothetical protein
CDS	66	49965	50492	+	IS630 family transposase IS642
CDS	67	50793	52241	+	IS4 family transposase IS231O
CDS	68	52384	55008	-	hypothetical protein
CDS	69	55013	56401	-	hypothetical protein
CDS	70	57058	57345	+	IS5 family transposase ISCaa8
CDS	71	57326	57943	+	hypothetical protein
CDS	72	58473	59000	+	hypothetical protein
CDS	73	59443	59724	+	hypothetical protein
CDS	74	60008	60277	+	hypothetical protein
CDS	75	60319	61131	+	IS3 family transposase ISCARN64
CDS	76	61220	61405	+	hypothetical protein
CDS	77	61439	61840	-	hypothetical protein
CDS	78	61879	62163	-	hypothetical protein
CDS	79	62623	63489	-	IS3 family transposase ISBth8
CDS	80	63498	63794	-	hypothetical protein
CDS	81	64328	65410	+	hypothetical protein
CDS	82	65525	67105	+	Spore germination protein B1
CDS	83	67121	68314	+	Spore germination protein B3
CDS	84	69222	70433	-	hypothetical protein
CDS	85	70754	72202	-	IS4 family transposase IS231C
CDS	86	72505	73371	+	hypothetical protein
CDS	87	73512	73646	-	hypothetical protein
CDS	88	73646	74755	-	hypothetical protein
CDS	89	74926	75171	+	hypothetical protein
CDS	90	75224	75475	+	hypothetical protein
CDS	91	75696	76070	-	hypothetical protein
CDS	92	76119	76460	-	hypothetical protein
CDS	93	76457	77638	-	Protein UmuC
CDS	94	78192	78464	-	DNA-binding protein HU 1
CDS	95	78683	78877	-	hypothetical protein
CDS	96	79215	79493	+	Transition state regulatory protein AbrB
CDS	97	80037	80447	+	hypothetical protein
CDS	98	80596	81975	+	IS4 family transposase ISBce5
CDS	99	82114	83325	+	hypothetical protein
CDS	100	84741	85922	+	hypothetical protein
CDS	101	86131	87606	-	hypothetical protein
CDS	102	89633	90514	+	Arylamine N-acetyltransferase / N-hydroxyarylamine O-acetyltransferase
CDS	103	90983	91204	+	hypothetical protein
CDS	104	91769	92197	+	hypothetical protein
CDS	105	93433	93897	-	hypothetical protein
CDS	106	94411	94554	-	hypothetical protein
CDS	107	94651	95076	-	hypothetical protein
CDS	108	95103	95243	-	hypothetical protein
CDS	109	97292	99250	+	Pesticidal crystal protein Cry3Aa
