# Supplementary material for: Elucidating the genomic history of commercially used Bacillus thuringiensis subsp. tenebrionis strain NB176
Source: Front Cell Infect Microbiol. 2023 Mar 20;13:1129177. doi: 10.3389/fcimb.2023.1129177 (PMC10067926; doi:10.3389/fcimb.2023.1129177)
Supplement: Supplementary file 8 [file Table_6.xlsx]

## Sheet: Tabelle1
Supplementary Table 6: Annotation table of the 137 kbp plasmid (137-ppl). This plasmid was only found in Btt strain NB125 (DSM 5526). Automatic annotation was performed using Prokka software (v1.14.6) and annotations were numbered consecutively. Plasmid 137-ppl shared a large nucleotide region (highlighted in pink) with 99-ppl of Btt strains NB176-1 (DSM 5480) and NB-176. Although there were some…
Genomic	Prokka annotation no.	Start	End	Orientation	Annotation
feature	ID137ppl
CDS	1	1	3018	-	Tn3 family transposase TnBth1
CDS	2	3090	4010	-	Tyrosine recombinase XerC
CDS	3	4166	4423	+	hypothetical protein
CDS	4	4392	4655	+	hypothetical protein
CDS	5	4850	5008	+	hypothetical protein
CDS	6	5621	6157	+	hypothetical protein
CDS	7	6159	6422	+	hypothetical protein
CDS	8	6740	7204	+	hypothetical protein
CDS	9	7220	7573	+	hypothetical protein
CDS	10	7756	8094	+	hypothetical protein
CDS	11	8343	8546	+	hypothetical protein
CDS	12	8562	9149	+	hypothetical protein
CDS	13	9184	9510	+	hypothetical protein
CDS	14	9553	9780	+	hypothetical protein
CDS	15	9822	10067	+	hypothetical protein
CDS	16	10267	10485	+	hypothetical protein
CDS	17	10532	10759	+	hypothetical protein
CDS	18	10814	11302	+	hypothetical protein
CDS	19	11348	11704	+	hypothetical protein
CDS	20	11692	11952	+	hypothetical protein
CDS	21	11971	12294	+	hypothetical protein
CDS	22	12331	12654	+	hypothetical protein
CDS	23	12655	13599	+	ISNCY family transposase ISBth18
CDS	24	14056	14346	+	Transcriptional repressor PagR
CDS	25	14359	14589	+	hypothetical protein
CDS	26	14905	15435	+	hypothetical protein
CDS	27	15484	15936	+	hypothetical protein
CDS	28	15998	16246	+	hypothetical protein
CDS	29	16822	17124	+	hypothetical protein
CDS	30	17614	17787	+	hypothetical protein
CDS	31	17863	18060	+	hypothetical protein
CDS	32	18044	18286	+	hypothetical protein
CDS	33	18317	19282	+	hypothetical protein
CDS	34	19309	19638	+	hypothetical protein
CDS	35	19700	22678	-	Tn3 family transposase TnBth3
CDS	36	23161	23745	+	hypothetical protein
CDS	37	23861	24166	+	Transcriptional repressor PagR
CDS	38	24297	24578	+	Putative transition state regulator Abh
CDS	39	24600	24833	+	RNA-binding protein Hfq
CDS	40	24886	25164	-	DNA-binding protein HU
CDS	41	25808	26797	+	hypothetical protein
CDS	42	26908	27066	+	hypothetical protein
CDS	43	27320	27913	-	Major biofilm matrix component
CDS	44	28287	29516	+	IS110 family transposase ISBth166
CDS	45	29967	30497	+	IS3 family transposase ISBth167
CDS	46	30536	31336	+	IS3 family transposase ISBth167
CDS	47	31397	31729	-	hypothetical protein
CDS	48	31841	32170	-	hypothetical protein
CDS	49	32378	33112	+	hypothetical protein
CDS	50	33324	33647	+	hypothetical protein
CDS	51	33815	33970	-	hypothetical protein
CDS	52	33963	34655	-	Vitamin B12 import ATP-binding protein BtuD
CDS	53	34674	35966	-	hypothetical protein
CDS	54	36029	36439	-	hypothetical protein
CDS	55	36478	36999	-	hypothetical protein
CDS	56	37451	37642	-	hypothetical protein
CDS	57	37711	38397	-	hypothetical protein
CDS	58	38731	39090	+	Putative efflux system component YknX
CDS	59	39087	39860	+	Putative efflux system component YknX
CDS	60	39857	40204	+	putative ABC transporter ATP-binding protein YknY
CDS	61	40345	40533	+	putative ABC transporter ATP-binding protein YknY
CDS	62	40567	41103	-	IS4 family transposase IS231C
CDS	63	41402	42244	-	Arylamine N-acetyltransferase / N-hydroxyarylamine O-acetyltransferase
CDS	64	43889	44773	-	IS3 family transposase ISBt2
CDS	65	45127	46686	-	GlcNAc-binding protein A
CDS	66	47000	47161	+	hypothetical protein
CDS	67	47357	48856	+	Putative trans-acting regulator
CDS	68	48929	49270	-	IS200/IS605 family transposase ISBth16
CDS	69	49427	49981	+	hypothetical protein
CDS	70	49965	50492	+	IS630 family transposase IS642
CDS	71	50805	52241	+	IS4 family transposase IS231O
CDS	72	52384	54999	-	hypothetical protein
CDS	73	55013	56380	-	hypothetical protein
CDS	74	57058	57345	+	IS5 family transposase ISCaa8
CDS	75	57326	57943	+	hypothetical protein
CDS	76	58294	58476	+	hypothetical protein
CDS	77	58473	59000	+	hypothetical protein
CDS	78	59443	59724	+	hypothetical protein
CDS	79	60008	60277	+	hypothetical protein
CDS	80	60319	61131	+	IS3 family transposase ISCARN64
CDS	81	61220	61405	+	hypothetical protein
CDS	82	61439	61840	-	hypothetical protein
CDS	83	61879	62163	-	hypothetical protein
CDS	84	62623	63489	-	IS3 family transposase ISBth8
CDS	85	63498	63794	-	hypothetical protein
CDS	86	64328	65410	+	hypothetical protein
CDS	87	65525	67105	+	Spore germination protein B1
CDS	88	67121	68314	+	Spore germination protein B3
CDS	89	69222	70433	-	hypothetical protein
CDS	90	70754	72190	-	IS4 family transposase IS231C
CDS	91	72399	72662	-	hypothetical protein
CDS	92	72631	72888	-	hypothetical protein
CDS	93	73044	73964	+	Tyrosine recombinase XerC
CDS	94	74036	77053	+	Tn3 family transposase TnBth1
CDS	95	77064	78146	-	Response regulator aspartate phosphatase F
CDS	96	78390	79295	+	Cardiolipin synthase
CDS	97	79358	79855	-	hypothetical protein
CDS	98	79926	82106	-	hypothetical protein
CDS	99	82132	83211	-	hypothetical protein
CDS	100	83245	83544	-	hypothetical protein
CDS	101	83566	83946	-	hypothetical protein
CDS	102	83959	84483	-	hypothetical protein
CDS	103	84576	85091	-	hypothetical protein
CDS	104	85107	86024	-	hypothetical protein
CDS	105	86039	86425	-	hypothetical protein
CDS	106	86460	86990	-	hypothetical protein
CDS	107	87145	87291	-	hypothetical protein
CDS	108	87321	87464	-	hypothetical protein
CDS	109	87480	88370	-	hypothetical protein
CDS	110	88475	89446	-	hypothetical protein
CDS	111	89459	90904	-	hypothetical protein
CDS	112	90927	92063	-	hypothetical protein
CDS	113	92085	92834	-	hypothetical protein
CDS	114	92850	94139	-	hypothetical protein
CDS	115	94407	96287	-	hypothetical protein
CDS	116	96293	96481	-	hypothetical protein
CDS	117	96493	98646	-	DNA topoisomerase 3
CDS	118	98726	99151	-	hypothetical protein
CDS	119	99201	99323	-	hypothetical protein
CDS	120	99425	101686	-	hypothetical protein
CDS	121	101697	103703	-	hypothetical protein
CDS	122	103955	104194	+	hypothetical protein
CDS	123	104184	104447	+	hypothetical protein
CDS	124	104539	105759	-	hypothetical protein
CDS	125	105893	106252	+	hypothetical protein
CDS	126	106848	108050	+	hypothetical protein
CDS	127	108058	108459	+	hypothetical protein
CDS	128	108842	110062	+	hypothetical protein
CDS	129	110791	111093	-	hypothetical protein
CDS	130	111128	111397	-	hypothetical protein
CDS	131	111428	111682	-	hypothetical protein
CDS	132	111733	112203	-	hypothetical protein
CDS	133	112708	112932	+	hypothetical protein
CDS	134	112949	113986	+	hypothetical protein
CDS	135	114002	115885	+	hypothetical protein
CDS	136	115901	116938	+	hypothetical protein
CDS	137	116955	117524	+	hypothetical protein
CDS	138	117537	117794	+	hypothetical protein
CDS	139	117808	118824	+	hypothetical protein
CDS	140	118839	119525	+	hypothetical protein
CDS	141	119547	120950	+	hypothetical protein
CDS	142	120963	121235	+	Transition state regulatory protein AbrB
CDS	143	121281	121466	-	hypothetical protein
CDS	144	121875	122363	-	hypothetical protein
CDS	145	122711	123118	+	hypothetical protein
CDS	146	123202	123435	+	hypothetical protein
CDS	147	123571	125109	+	hypothetical protein
CDS	148	125185	125652	+	hypothetical protein
CDS	149	125689	125796	+	hypothetical protein
CDS	150	125946	126224	-	hypothetical protein
CDS	151	126274	126801	-	hypothetical protein
CDS	152	126881	127120	-	hypothetical protein
CDS	153	127206	127328	-	hypothetical protein
CDS	154	127331	127516	-	hypothetical protein
CDS	155	127571	127825	-	hypothetical protein
CDS	156	127882	128070	-	hypothetical protein
CDS	157	128184	128810	-	Putative transposon Tn552 DNA-invertase bin3
CDS	158	129036	129200	-	hypothetical protein
CDS	159	129197	129313	-	hypothetical protein
CDS	160	129331	129669	-	hypothetical protein
CDS	161	129751	131418	-	hypothetical protein
CDS	162	131679	132083	+	hypothetical protein
CDS	163	132368	132469	-	hypothetical protein
CDS	164	132626	133261	+	hypothetical protein
CDS	165	133409	133933	-	hypothetical protein
CDS	166	133992	134819	-	hypothetical protein
CDS	167	134929	136599	-	Tn3 family transposase TnBth3
CDS	168	136951	137382	-	Tn3 family transposase TnBth3
