# Supplementary material for: Elucidating the genomic history of commercially used Bacillus thuringiensis subsp. tenebrionis strain NB176
Source: Front Cell Infect Microbiol. 2023 Mar 20;13:1129177. doi: 10.3389/fcimb.2023.1129177 (PMC10067926; doi:10.3389/fcimb.2023.1129177)
Supplement: Supplementary file 9 [file Table_7.xlsx]

## Sheet: Tabelle1
Supplementary Table 7: Annotation table of the 185 kbp plasmid (185-ppl). The annotations of Btt strain NB125 (DSM 5526), NB176-1 (DSM 5480) and NB176 were added by Prokka software (v1.14.6) and were numbered consecutively. Protein coding DNA sequences (CDS) were compared for their homology using Roary software (v3.13). Annotation numbers that appear horizontally in one line have been identified …
Genomic	Prokka annotation no.				Reference NB125			Annotation
feature	ID185ppl/NB125	ID185ppl/NB176-1	ID185ppl/NB176		Start	End	Orientation
CDS	1	1	1		1	1092	-	Tyrosine recombinase XerS
CDS	2	2	2		1089	1232	-	hypothetical protein
CDS	3	3	3		1263	2285	-	hypothetical protein
CDS	4	4	4		2300	2932	-	hypothetical protein
CDS	5	5	5		3277	5193	-	hypothetical protein
CDS	6	6	6		5193	5594	-	Penicillinase repressor
CDS	7	7	7		6681	7061	-	hypothetical protein
CDS	8	8	8		7091	7894	-	hypothetical protein
CDS	9	9	9		8929	9540	-	hypothetical protein
CDS	10	10	10		9881	11095	-	hypothetical protein
CDS	11	11	11		11754	12638	-	hypothetical protein
CDS	12	12	12		12794	14383	-	hypothetical protein
CDS	13	13	13		16263	16448	-	hypothetical protein
CDS	14	14	14		17419	18753	-	hypothetical protein
CDS	15	15	15		20842	21648	-	hypothetical protein
CDS	16	16	16		21645	22397	-	IS21 family transposase IS232
CDS	17	17	17		22387	23682	-	hypothetical protein
CDS	18	18	18		24336	25832	-	Capsule synthesis positive regulator AcpB
CDS	19	19	19		27393	30392	-	hypothetical protein
CDS	20	20	20		32207	33019	-	Arylamine N-acetyltransferase / N-hydroxyarylamine O-acetyltransferase
CDS	21	21	21		33989	35335	-	hypothetical protein
CDS	22	22	22		36263	37987	-	hypothetical protein
CDS	23	23	23		38335	39159	-	hypothetical protein
CDS	24	24	24		41893	42735	+	Arylamine N-acetyltransferase / N-hydroxyarylamine O-acetyltransferase
CDS	25	25	25		42811	43158	+	hypothetical protein
CDS	26	26	26		44236	44682	+	hypothetical protein
CDS	27	27	27		45422	46441	-	Acetyl esterase
CDS	28	28	28		46798	46920	-	hypothetical protein
CDS	29	29	29		46893	47162	-	hypothetical protein
CDS	30	30	30		47159	47479	-	hypothetical protein
CDS	31	31	31		47510	48082	-	hypothetical protein
CDS	32	32	32		48196	49290	+	Response regulator aspartate phosphatase F
CDS	33	33	33		49287	49427	+	hypothetical protein
CDS	34	34	34		49569	49754	+	RNA-binding protein Hfq
CDS	35	35	35		50364	50777	-	hypothetical protein
CDS	36	36	36		51300	51593	-	Transcriptional repressor PagR
CDS	37	37	37		51679	52113	-	disulfide formation protein
CDS	38	38	38		52147	52902	-	hypothetical protein
CDS	39	39	39		52926	53213	-	hypothetical protein
CDS	40	40	40		53289	53489	-	hypothetical protein
CDS	41	41	41		53522	54169	-	hypothetical protein
CDS	42	42	42		54192	54722	-	hypothetical protein
CDS	43	43	43		54882	55334	-	hypothetical protein
CDS	44	44	44		55371	56783	-	IS66 family transposase ISMma14
CDS	45	45	45		56879	59182	-	DNA topoisomerase 3
CDS	46	46	46		59637	60356	+	hypothetical protein
CDS	47	47	47		60380	60640	+	hypothetical protein
CDS	48	48	48		60811	60924	-	hypothetical protein
CDS	49	49	49		60942	61580	-	hypothetical protein
CDS	50	50	50		61597	61980	-	hypothetical protein
CDS	51	51	51		62106	62690	+	hypothetical protein
CDS	52	52	52		62674	63288	+	hypothetical protein
CDS	53	53	53		63339	63974	-	hypothetical protein
CDS	54	54	54		63974	64603	-	hypothetical protein
CDS	55	55	55		64681	64827	-	hypothetical protein
CDS	56	56	56		64941	65654	-	hypothetical protein
CDS	57	57	57		65671	68961	-	hypothetical protein
CDS	58	58	58		69033	69260	-	hypothetical protein
CDS	59	59	59		69276	70367	-	Release factor glutamine methyltransferase
CDS	60	60	60		70470	70607	-	hypothetical protein
CDS	61	61	61		70629	71042	-	hypothetical protein
CDS	62	62	62		71453	71617	+	hypothetical protein
CDS	63	63	63		71740	72849	-	hypothetical protein
CDS	64	64	64		72842	74374	-	hypothetical protein
CDS	65	65	65		74577	76301	-	hypothetical protein
CDS	66	66	66		76337	77806	-	hypothetical protein
CDS	67	67	67		78493	80202	+	hypothetical protein
CDS	68	68	68		81430	82401	+	Tyrosine recombinase XerC
CDS	69	69	69		82432	82827	+	HTH-type transcriptional regulator Xre
CDS	70	70	70		83029	83538	-	hypothetical protein
CDS	71	71	71		83646	84197	-	hypothetical protein
CDS	72	72	72		84261	85673	+	IS66 family transposase ISMma14
CDS	73	73	73		85787	87055	-	hypothetical protein
CDS	74	74	74		87178	87591	-	hypothetical protein
CDS	75	75	75		87578	87964	-	hypothetical protein
CDS	76	76	76		87986	88357	-	hypothetical protein
CDS	77	77	77		88377	88859	-	hypothetical protein
CDS	78	78	78		89183	90193	-	Group II intron-encoded protein LtrA
CDS	79	79	79		90287	92299	-	hypothetical protein
CDS	80	80	80		93039	93917	-	hypothetical protein
CDS	81	81	81		94599	95903	-	hypothetical protein
CDS	82	82	82		95921	96307	-	hypothetical protein
CDS	83	83	83		96498	97784	-	hypothetical protein
CDS	84	84	84		98224	99678	-	Tubulin-like protein CetZ
CDS	85	85	85		99699	100013	-	hypothetical protein
CDS	86	86	86		100395	100940	-	hypothetical protein
CDS	87	87	87		102657	103766	+	hypothetical protein
CDS	88	88	88		104510	105457	+	hypothetical protein
CDS	89	89	89		105486	106982	+	hypothetical protein
CDS	90	90	90		106999	107448	+	hypothetical protein
CDS	91	91	91		107473	107868	+	hypothetical protein
CDS	92	92	92		108086	109501	+	hypothetical protein
CDS	93	93	93		109627	111975	+	hypothetical protein
CDS	94	94	94		112107	112268	+	hypothetical protein
CDS	95	95	95		112455	112640	-	hypothetical protein
CDS	96	96	96		113015	113875	+	hypothetical protein
CDS	97	97	97		113892	114713	+	hypothetical protein
CDS	98	98	98		114732	116162	+	hypothetical protein
CDS	99	99	99		116155	117087	+	hypothetical protein
CDS	100	100	100		117089	117955	+	hypothetical protein
CDS	101	101	101		117997	118200	+	hypothetical protein
CDS	102	102	102		118267	118470	+	hypothetical protein
CDS	103	103	103		118543	118749	+	hypothetical protein
CDS	104	104	104		118837	119382	+	hypothetical protein
CDS	105	105	105		119379	120002	+	hypothetical protein
CDS	106	106	106		120561	121271	+	hypothetical protein
CDS	107	107	107		121325	121876	+	hypothetical protein
CDS	108	108	108		121989	122912	+	hypothetical protein
CDS	109	109	109		122888	123451	+	hypothetical protein
CDS	110	110	110		123940	124149	+	hypothetical protein
CDS	111	111	111		124139	125452	+	hypothetical protein
CDS	112	112	112		125492	126499	+	hypothetical protein
CDS	113	113	113		126589	126858	-	hypothetical protein
CDS	114	114	114		126972	127175	+	hypothetical protein
CDS	115	115	115		127232	127420	+	hypothetical protein
CDS	116	116	116		127618	127953	+	hypothetical protein
CDS	117	117	117		128020	128370	+	hypothetical protein
CDS	118	118	118		128371	129285	+	hypothetical protein
CDS	119	119	119		129288	131396	+	hypothetical protein
CDS	120	120	120		131427	135446	+	hypothetical protein
CDS	121	121	121		135443	136744	+	hypothetical protein
CDS	122	122	122		137320	139143	+	Group II intron-encoded protein LtrA
CDS	123	123	123		139145	139279	+	hypothetical protein
CDS	124	124	124		139468	140172	+	hypothetical protein
CDS	125	125	125		140189	140764	+	hypothetical protein
CDS	126	126	126		140926	141309	+	hypothetical protein
CDS	127	127	127		141300	141575	+	hypothetical protein
CDS	128	128	128		141650	142015	+	hypothetical protein
CDS	129	129	129		142059	142574	+	hypothetical protein
CDS	130	130	130		142590	143108	+	hypothetical protein
CDS	131	131	131		143850	145829	+	hypothetical protein
CDS	132	132	132		145923	146963	+	hypothetical protein
CDS	133	133	133		147027	147524	+	hypothetical protein
CDS	134	134	134		147766	148449	+	Membrane-embedded CAAX protease MroQ
CDS	135	135	135		148903	150048	-	hypothetical protein
CDS	136	136	136		150088	150570	-	hypothetical protein
CDS	137	137	137		151109	152539	-	IS4 family transposase ISBce10
CDS	138	138	138		152772	152864	-	hypothetical protein
CDS	139	139	139		152884	153624	-	hypothetical protein
CDS	140	140	140		153626	154576	-	Bacitracin transport ATP-binding protein BcrA
CDS	141	141	141		154652	155113	-	Vitamin B12 import ATP-binding protein BtuD
CDS	142	142	142		155117	155557	-	hypothetical protein
CDS	143	143	143		155520	156119	-	Undecaprenyl-diphosphatase BcrC
CDS	144	144	144		156670	158106	-	IS4 family transposase IS231C
CDS	145	145	145		158421	159287	+	hypothetical protein
CDS	146	146	146		159428	159562	-	hypothetical protein
CDS	147	147	147		159562	160635	-	hypothetical protein
CDS	148	148	148		160848	161087	+	hypothetical protein
CDS	149	149	149		161140	161391	+	hypothetical protein
CDS	150	150	150		161612	161986	-	hypothetical protein
CDS	151	151	151		162035	162376	-	hypothetical protein
CDS	152	152	152		162373	163638	-	Protein UmuC
CDS	153	153	153		164108	164380	-	DNA-binding protein HU 1
CDS	154	154	154		164599	164793	-	hypothetical protein
CDS	155	155	155		165131	165409	+	Transition state regulatory protein AbrB
CDS	156	156	156		165953	166363	+	hypothetical protein
CDS	157	157	157		166512	167891	+	IS4 family transposase ISBce5
CDS	158	158	158		168030	169241	+	hypothetical protein
CDS	159	159	159		170744	171838	+	hypothetical protein
CDS	160	160	160		172047	173522	-	hypothetical protein
CDS	161	161	161		175588	176430	+	Arylamine N-acetyltransferase / N-hydroxyarylamine O-acetyltransferase
CDS	162	162	162		176869	177120	+	hypothetical protein
CDS	163	163	163		177685	178113	+	hypothetical protein
CDS	164	164	164		179349	179795	-	hypothetical protein
CDS	165	165	165		180327	180470	-	hypothetical protein
CDS	166	166	166		180567	180992	-	hypothetical protein
CDS	167	167	167		181019	181174	-	hypothetical protein
CDS	168	168	168		183232	185166	+	Pesticidal crystal protein Cry3Aa
