# Supplementary material for: Elucidating the genomic history of commercially used Bacillus thuringiensis subsp. tenebrionis strain NB176
Source: Front Cell Infect Microbiol. 2023 Mar 20;13:1129177. doi: 10.3389/fcimb.2023.1129177 (PMC10067926; doi:10.3389/fcimb.2023.1129177)
Supplement: Supplementary file 10 [file Table_8.xlsx]

## Sheet: Tabelle1
Supplementary Table 8: Annotation table of the 250.5 kbp plasmid (250-ppl). The annotations of Btt strains NB125 (DSM 5526), NB176-1 (DSM 5480) and NB176 were added by Prokka software (v1.14.6). Since all annotated features (CDS + RNA genes) were numbered consecutively by Prokka, the location and annotation of RNA genes were also included. Homology of RNA genes (highlighted in grey) was not inves…
Genomic feature		Prokka annotation no.				Reference NB125			Annotation
		NB125	NB176-1	NB176		Start	End	Orientation
CDS		1	1	1		1	1308	-	Plasmid replication protein RepX
CDS		2	2	2		1335	1685	-	hypothetical protein
CDS		3	3	3		2256	2861	+	hypothetical protein
CDS		4	4	4		3033	3341	-	hypothetical protein
CDS		5	5	5		3458	3709	-	hypothetical protein
CDS		6	6	6		4319	5455	+	hypothetical protein
CDS		7	7	7		6163	7116	+	hypothetical protein
CDS		8	8	8		7136	8635	+	hypothetical protein
CDS		9	9	9		8652	9101	+	hypothetical protein
CDS		10	10	10		9126	9521	+	hypothetical protein
CDS		11	11	11		9694	11106	+	hypothetical protein
CDS		12	12	12		11229	13583	+	hypothetical protein
CDS		13	13	13		13715	13876	+	hypothetical protein
CDS		14	14	14		14063	14248	-	hypothetical protein
CDS		15	15	15		14623	15483	+	hypothetical protein
CDS		16	16	16		15500	16318	+	hypothetical protein
CDS		17	17	17		16335	17768	+	hypothetical protein
CDS		18	18	18		17761	18693	+	hypothetical protein
CDS		19	19	19		18695	19561	+	hypothetical protein
CDS		20	20	20		19603	19806	+	hypothetical protein
CDS		21	21	21		19873	20076	+	hypothetical protein
CDS		22	22	22		20149	20355	+	hypothetical protein
CDS		23	23	23		20428	21033	+	hypothetical protein
CDS		24	24	24		21104	22189	+	hypothetical protein
CDS		25	25	25		22221	24146	+	hypothetical protein
CDS		26	26	26		24182	24727	+	hypothetical protein
CDS		27	27	27		24724	25347	+	hypothetical protein
CDS		28	28	28		26154	28046	+	hypothetical protein
CDS		29	29	29		28370	28702	-	IS4 family transposase ISBce10
CDS		30	30	30		28699	29742	-	hypothetical protein
CDS		31	31	31		30377	31162	-	hypothetical protein
CDS		32	32	32		31631	32257	+	hypothetical protein
CDS		33	33	33		32302	32553	+	hypothetical protein
CDS		34	34	34		32721	34262	+	Multidrug resistance protein 3
CDS		35	35	35		34343	35617	+	4'-demethylrebeccamycin synthase
CDS		36	36	36		35777	35884	+	hypothetical protein
CDS		37	37	37		36467	37102	+	hypothetical protein
CDS		38	38	38		37822	38703	+	hypothetical protein
CDS		39	39	39		38816	39025	+	hypothetical protein
CDS		40	40	40		39048	39665	+	hypothetical protein
CDS		41	41	41		39925	40386	+	dTDP-fucosamine acetyltransferase
CDS		42	42	42		40735	40962	+	hypothetical protein
CDS		43	43	43		41124	41885	+	Kanamycin nucleotidyltransferase
CDS		44	44	44		42128	42844	+	hypothetical protein
CDS		45	45	45		42916	43113	+	hypothetical protein
CDS		46	46	46		43170	44063	+	hypothetical protein
CDS		47	47	47		44263	44643	+	hypothetical protein
CDS		48	48	48		44851	45366	+	IS5 family transposase ISPaen2
CDS		49	49	49		45667	46386	+	Alkaline phosphatase synthesis transcriptional regulatory protein PhoP
CDS		50	50	50		46383	47489	+	Adaptive-response sensory-kinase SasA
CDS		51	51	51		47645	48526	+	Vitamin B12 import ATP-binding protein BtuD
CDS		52	52	52		48523	50106	+	hypothetical protein
CDS		53	53	53		50143	50658	+	hypothetical protein
CDS		54	54	54		51189	51854	+	Kanamycin nucleotidyltransferase
CDS		55	55	55		52049	52567	+	[Ribosomal protein S5]-alanine N-acetyltransferase
CDS		56	56	56		53096	53995	+	hypothetical protein
CDS		57	57	57		54433	55173	-	IS3 family transposase ISBth1
CDS		58	58	58		55308	55628	-	hypothetical protein
CDS		59	59	59		55980	56612	+	putative HTH-type transcriptional regulator YfiR
CDS		60	60	60		56618	56932	+	hypothetical protein
CDS		61	61	61		57634	57900	+	Phosphocarrier protein HPr
CDS		62	62	62		58222	60168	+	Transcriptional regulator ManR
CDS		63	63	63		60327	62282	+	PTS system mannose-specific EIIBCA component
CDS		64	64	64		62300	63244	+	Mannose-6-phosphate isomerase ManA
CDS		65	65	65		63643	64035	+	hypothetical protein
CDS		66	66*	66		64374	64625	+	IS4 family transposase ISBce5	* fusion of ID250ppl/NB125 = 66 and 67
CDS		67		67		64701	65126	+	hypothetical protein
CDS		68	67	68		65141	65395	+	IS4 family transposase IS231Y
CDS		69	68	69		65616	66134	-	IS4 family transposase ISBce11
CDS		70	69	70		66567	67736	+	hypothetical protein
CDS		71	70	71		67815	68678	+	hypothetical protein
CDS		72	71	72		69061	69876	+	Bacillolysin
CDS		73	72	73		69894	70721	+	Neutral protease NprE
CDS		74	73	74		70955	71548	-	IS4 family transposase IS231Y
CDS		75	74	75		71906	72373	-	IS4 family transposase ISBce5
CDS		76	75	76		72834	73604	+	Kanamycin nucleotidyltransferase
CDS		77	76	77		74475	75194	-	hypothetical protein
CDS		78	77	78		75619	76329	+	hypothetical protein
CDS		79	78	79		76383	76934	+	hypothetical protein
CDS		80	79	80		77048	77971	+	hypothetical protein
CDS		81	80	81		77947	78510	+	hypothetical protein
CDS		82	81	82		78999	79208	+	hypothetical protein
CDS		83	82	83		79198	80511	+	hypothetical protein
CDS		84	83	84		80623	81558	+	hypothetical protein
CDS		85	84	85		81648	81917	-	hypothetical protein
CDS		86	85	86		82031	82234	+	hypothetical protein
CDS		87	86	87		82291	82479	+	hypothetical protein
CDS		88	87	88		82677	83012	+	hypothetical protein
CDS		89	88	89		83079	83429	+	hypothetical protein
CDS		90	89	90		83430	84344	+	hypothetical protein
CDS		91	90	91		84347	86455	+	hypothetical protein
CDS		92	91	92		86486	90505	+	hypothetical protein
CDS		93	92	93		90502	91803	+	hypothetical protein
CDS		94	93	94		92379	94202	+	Group II intron-encoded protein LtrA
CDS		95	94	95		94204	94338	+	hypothetical protein
CDS		96	95	96		94527	95231	+	hypothetical protein
CDS		97	96	97		95248	95823	+	hypothetical protein
CDS		98	97	98		95985	96368	+	hypothetical protein
CDS		99	98	99		96365	96634	+	hypothetical protein
CDS		100	99	100		96709	97074	+	hypothetical protein
CDS		101	100	101		97118	97633	+	hypothetical protein
CDS		102	101	102		97649	98167	+	hypothetical protein
CDS		103	102	103		98909	100888	+	hypothetical protein
CDS		104	103	104		100982	102022	+	hypothetical protein
CDS		105	104	105		102086	102583	+	hypothetical protein
CDS		106	105	106		102798	103508	+	Membrane-embedded CAAX protease MroQ
CDS		107	106	107		103962	105107	-	hypothetical protein
CDS		108	107	108		105147	105629	-	hypothetical protein
CDS		109	108	109		106168	107598	-	IS4 family transposase ISBce10
CDS		110	109	110		107943	108683	-	hypothetical protein
CDS		111	110	111		108685	109635	-	Bacitracin transport ATP-binding protein BcrA
CDS		112	111	112		109711	110172	-	Vitamin B12 import ATP-binding protein BtuD
CDS		113	112	113		110176	110616	-	hypothetical protein
CDS		114	113	114		110579	111178	-	Undecaprenyl-diphosphatase BcrC
CDS		115	114	115		111729	113165	-	IS4 family transposase IS231C
CDS		116	115	116		113480	114346	+	hypothetical protein
CDS		117	116	117		114487	114621	-	hypothetical protein
CDS		118	117	118		114621	115694	-	hypothetical protein
CDS		119	118	119		115907	116146	+	hypothetical protein
CDS		120	119	120		116199	116450	+	hypothetical protein
CDS		121	120	121		116671	117045	-	hypothetical protein
CDS		122	121	122		117094	117435	-	hypothetical protein
CDS		123	122	123		117432	118697	-	Protein UmuC
CDS		124	123	124		119167	119439	-	DNA-binding protein HU 1
CDS		125	124	125		119658	119852	-	hypothetical protein
CDS		126	125	126		120190	120468	+	Transition state regulatory protein AbrB
CDS		127	126	127		121012	121422	+	hypothetical protein
CDS		128	127	128		121571	122950	+	IS4 family transposase ISBce5
CDS		129	128	129		123089	124300	+	hypothetical protein
CDS		130	129	130		125054	125464	+	hypothetical protein
CDS		131	130	131		125461	126552	+	hypothetical protein
CDS		132	131	132		126942	128585	+	Dipeptide-binding protein DppE
CDS		133	132	133		128793	130016	+	hypothetical protein
CDS		134	133	134		130013	130168	+	hypothetical protein
CDS		135	134	135		130500	130826	-	hypothetical protein
CDS		136	135	136		131039	132082	-	Tyrosine recombinase XerC
CDS		137	136	137		132314	132664	+	hypothetical protein
CDS		138	137	138		132686	133198	+	hypothetical protein
CDS		139	138	139		133972	134724	-	IS21 family transposase IS232
CDS		140	139	140		134714	136009	-	hypothetical protein
CDS		141	140	141		136917	137888	+	hypothetical protein
CDS		142	141	142		138060	138224	-	hypothetical protein
CDS		143	142	143		139228	139386	+	hypothetical protein
tRNA		144	143	144		139525	139599	+	tRNA-Met(cat)
CDS		145	144	145		139974	140588	-	IS3 family transposase ISHaha4
CDS		146	145	146		140727	141872	-	hypothetical protein
CDS		147	146	147		142191	143426	-	hypothetical protein
CDS		148	147	148		143933	146179	+	hypothetical protein
CDS		149	148	149		147395	148819	+	Capsule synthesis positive regulator AcpB
CDS		150	149	150		149635	152304	-	hypothetical protein
CDS		151	150	151		152318	153658	-	hypothetical protein
CDS		152	151	152		154757	156250	+	Capsule synthesis positive regulator AcpB
CDS		153	152	153		156622	157647	-	hypothetical protein
CDS		154	153	154		157709	158260	-	hypothetical protein
CDS		155	154	155		158247	158573	-	hypothetical protein
CDS		156	155	156		159439	160545	-	hypothetical protein
CDS		157	156	157		161121	162239	-	IS200/IS605 family transposase ISBth17
CDS		158	157	158		163084	163257	-	hypothetical protein
CDS		159	158	159		164272	165900	-	hypothetical protein
CDS		160	159	160		166130	166417	-	hypothetical protein
CDS		161	160	161		166513	166782	-	hypothetical protein
CDS		162	161	162		166879	168882	-	hypothetical protein
CDS		163	162	163		169157	169459	+	hypothetical protein
CDS		164	163	164		169625	170110	+	hypothetical protein
CDS		165	164	165		170232	170609	+	hypothetical protein
CDS		166	165	166		170790	171731	-	hypothetical protein
CDS		167	166	167		173837	173986	-	hypothetical protein
CDS		168	167	168		174056	174214	-	hypothetical protein
CDS		169	168	169		174211	174528	-	hypothetical protein
CDS		170	169	170		174559	174918	-	hypothetical protein
CDS		171	170	171		175062	176156	+	Response regulator aspartate phosphatase I
CDS		172	171	172		176153	176284	+	hypothetical protein
CDS		173	172	173		176524	176709	+	RNA-binding protein Hfq
CDS		174	173	174		177227	177730	-	hypothetical protein
CDS		175	174	175		178270	178563	-	Transcriptional repressor PagR
CDS		176	175	176		178649	179083	-	disulfide formation protein
CDS		177	176	177		179117	179872	-	hypothetical protein
CDS		178	177	178		179898	180185	-	hypothetical protein
CDS		179	178	179		180261	180461	-	hypothetical protein
CDS		180	179	180		180494	181141	-	hypothetical protein
CDS		181	180	181		181164	181694	-	hypothetical protein
CDS		182	181	182		181854	184517	-	DNA topoisomerase 3
CDS		183	182	183		184953	185072	+	hypothetical protein
CDS		184	183	184		185131	185850	+	hypothetical protein
CDS		185	184	185		185874	186134	+	hypothetical protein
CDS		186	185	186		186246	186551	+	IS3 family transposase ISBt2
CDS		187	186	187		186518	187402	+	IS3 family transposase ISBt2
CDS		188	187	188		187883	189331	+	Protein flp
CDS		189	188	189		189644	190252	-	Uridine kinase
CDS		190	189	190		190455	191867	+	IS66 family transposase ISMma14
CDS		191	190	191		191981	193393	-	hypothetical protein
CDS		192	191	192		194134	194247	-	hypothetical protein
CDS		193	192	193		194265	194903	-	hypothetical protein
CDS		194	193	194		194920	195303	-	hypothetical protein
CDS		195	194	195		195429	196013	+	hypothetical protein
CDS		196	195	196		195997	196611	+	hypothetical protein
CDS		197	196	197		196662	197297	-	hypothetical protein
CDS		198	197	198		197297	197557	-	hypothetical protein
CDS		199	198	199		197529	197846	-	hypothetical protein
CDS		200	199	200		198164	198877	-	hypothetical protein
CDS		201	200	201		198894	199172	-	hypothetical protein
CDS		202	201	202		199221	202232	-	hypothetical protein
CDS		203	202	203		202256	202483	-	hypothetical protein
CDS		204	203	204		202499	203590	-	hypothetical protein
CDS		205	204	205		203693	203836	-	hypothetical protein
CDS		206	205	206		203852	204265	-	hypothetical protein
CDS		207	206	207		205209	207011	-	hypothetical protein
CDS		208	207	208		207237	208841	-	hypothetical protein
CDS		209	208	209		209453	210646	-	hypothetical protein
CDS		210	209	210		212508	212801	-	hypothetical protein
CDS		211	210	211		212917	214782	-	hypothetical protein
CDS		212	211	212		214972	216105	-	IS200/IS605 family transposase ISBth17
CDS		213	212	213		217218	218927	+	hypothetical protein
CDS		214	213	214		219932	220879	+	Tyrosine recombinase XerC
CDS		215	214	215		221042	222955	-	hypothetical protein
CDS		216	215	216		223130	223483	-	hypothetical protein
CDS		217	216	217		223763	224056	+	hypothetical protein
CDS		218	217	218		224027	227179	-	hypothetical protein
CDS		219	218	219		227169	227990	-	hypothetical protein
CDS		220	219	220		228475	228888	-	hypothetical protein
CDS		221	220	221		228875	229261	-	hypothetical protein
CDS		222	221	222		229361	229462	-	hypothetical protein
CDS		223	222	223		229482	229895	-	hypothetical protein
CDS		224	223	224		230116	230400	-	hypothetical protein
CDS		225	224	225		230656	230790	-	hypothetical protein
CDS		226	225	226		231227	231490	-	hypothetical protein
CDS		227	226	227		231873	232298	+	hypothetical protein
CDS		228	227	228		232559	235891	-	hypothetical protein
CDS		229	228	229		236130	237056	-	hypothetical protein
CDS		230	229	230		237066	238049	-	hypothetical protein
CDS		231	230	231		238634	239497	+	hypothetical protein
CDS		232	231	232		239606	240166	-	hypothetical protein
CDS		233	232	233		240488	242488	-	hypothetical protein
CDS		234	233	234		242616	244433	-	Group II intron-encoded protein LtrA
CDS		235	234	235		245025	246536	-	hypothetical protein
CDS		236	235	236		246554	246940	-	hypothetical protein
CDS		237	236	237		247132	248418	-	hypothetical protein
CDS		238	237	238		248840	250252	-	IS66 family transposase ISMma14
