# Supplementary material for: Elucidating the genomic history of commercially used Bacillus thuringiensis subsp. tenebrionis strain NB176
Source: Front Cell Infect Microbiol. 2023 Mar 20;13:1129177. doi: 10.3389/fcimb.2023.1129177 (PMC10067926; doi:10.3389/fcimb.2023.1129177)
Supplement: Supplementary file 11 [file Table_9.xlsx]

## Sheet: Tabelle1
Supplementary Table 9: Annotation table of the 182 CDS located on the chromosomal deletion in strain NB176. The annotations of Btt strains NB125 (DSM 5526), NB176-1 (DSM 5480) and NB176 were added by Prokka software (v1.14.6) and CDS were compared for their homology using Roary software (v3.13.). Annotation numbers of CDS that appear horizontally in one line have been identified as homologous. If…
IDNB125	IDNB176-1	IDNB176	Reference strain NB125					Prokka Annotation
			Start	End	Orientation	Length [bb]		Name of encoded protein	EC no.	COG no.
4312	4313	m	4205008	4205658	-	651		hypothetical protein
4313	4314	m	4206071	4206742	-	672		hypothetical protein
4314	4315	m	4206795	4206983	-	189		hypothetical protein
4315	4316	m	4207248	4207637	-	390		hypothetical protein
4316	4317	m	4208071	4208526	-	456		hypothetical protein
4317	4318	m	4208631	4209152	-	522		Protein Syd
4318	4319	m	4209427	4209618	-	192		hypothetical protein
4319	4320	m	4209736	4210404	-	669		hypothetical protein
4320	4321	m	4210998	4211396	-	399		hypothetical protein
4321	4322	m	4211517	4211780	-	264		hypothetical protein
4322	4323	m	4211782	4211991	-	210		hypothetical protein
4323	4324	m	4212006	4212278	-	273		hypothetical protein
4324	4325	m	4212545	4212763	-	219		hypothetical protein
4325	4326	m	4213250	4213582	-	333		hypothetical protein
4326	4327	m	4213610	4213960	-	351		tRNA nuclease CdiA	3.1.-.-
4327	4328	m	4214191	4214637	-	447		Antitoxin YxxD
4328	4329	m	4214656	4215096	-	441		hypothetical protein
4329	4330	m	4215093	4215212	-	120		hypothetical protein
4330	4331	m	4215249	4215821	-	573		hypothetical protein
4331	4332	m	4215856	4217481	-	1626		hypothetical protein
4332	4333	m	4217478	4217840	-	363		hypothetical protein
4333	4334	m	4217881	4218156	-	276		hypothetical protein
4334	4335	m	4218319	4218615	-	297		Type VII secretion system extracellular protein A
4335	4336	m	4218826	4219473	-	648		IS3 family transposase ISBth10
4336	4337	m	4219666	4220187	-	522		IS3 family transposase ISBth10
4337	4338	m	4220265	4220594	-	330		hypothetical protein
4338	4339	m	4221330	4221479	+	150		hypothetical protein
4339	4340	m	4221934	4222194	-	261		hypothetical protein
4340	4341	m	4222228	4222347	-	120		hypothetical protein
4341	4342	m	4222448	4222927	-	480		hypothetical protein
4342	4343	m	4222955	4224187	-	1233		Enterobactin exporter EntS
4343	4344	m	4224194	4225297	-	1104		hypothetical protein
4344	4345	m	4225590	4226390	-	801		putative protein		COG2513
4345	4346	m	4226513	4228414	+	1902		hypothetical protein
4346	4347	m	4228450	4229805	-	1356		3-carboxy-cis,cis-muconate cycloisomerase	5.5.1.2	COG0015
4347	4348	m	4230650	4236820	-	6171		Linear gramicidin synthase subunit D
4348	4349	m	4237724	4238461	-	738		hypothetical protein
4349	4350	m	4239089	4239223	+	135		hypothetical protein
4350	4351	m	4239418	4239942	-	525		hypothetical protein
4351	4352	m	4240089	4240481	-	393		hypothetical protein
4352	4353	m	4240486	4241307	-	822		hypothetical protein
4353	4354	m	4241633	4242253	-	621		hypothetical protein
4354	4355	m	4242721	4243350	-	630		hypothetical protein
4355	4356	m	4243616	4244401	+	786		hypothetical protein
4356	4357	m	4244485	4244586	-	102		hypothetical protein
4357	4358	m	4244583	4244963	-	381		hypothetical protein
4358	4359	m	4245160	4246131	-	972		Oligopeptide transport ATP-binding protein OppF		COG4608
4359	4360	m	4246124	4247116	-	993		Oligopeptide transport ATP-binding protein OppD		COG0444
4360	4361	m	4247143	4247994	-	852		Dipeptide transport system permease protein DppC		COG1173
4361	4362	m	4248001	4248951	-	951		Glutathione transport system permease protein GsiC		COG0601
4362	4363	m	4249007	4250596	-	1590		Oligopeptide-binding protein AppA
4363	4364	m	4250799	4251776	-	978		Delta(1)-pyrroline-2-carboxylate reductase	1.5.1.49	COG2423
4364	4365	m	4251940	4252944	-	1005		Trans-3-hydroxy-L-proline dehydratase	4.2.1.77	COG3938
4365	4366	m	4253237	4253383	+	147		hypothetical protein
4366	4367	m	4253489	4254442	-	954		hypothetical protein
4367	4368	m	4254596	4256203	-	1608		hypothetical protein
4368	4369	m	4256512	4257561	-	1050		Putative aminopeptidase YsdC	3.4.11.-	COG1363
4369	4370	m	4257688	4257867	+	180		hypothetical protein
4370	4371	m	4257889	4258215	-	327		hypothetical protein
4371	4372	m	4258233	4258550	-	318		hypothetical protein
4372	4373	m	4258657	4259574	-	918		Short-chain-enoyl-CoA hydratase	4.2.1.150	COG1024
4373	4374	m	4259770	4261164	+	1395		hypothetical protein
4374	4375	m	4261211	4263073	-	1863		hypothetical protein
4375	4376	m	4263216	4264304	-	1089		hypothetical protein
4376	4377	m	4264448	4265968	-	1521		Lipid II flippase MurJ		COG2244
4377	4378	m	4266305	4267774	-	1470		Bicarbonate transporter BicA		COG0659
4378	4379	m	4267962	4268426	+	465		hypothetical protein
4379	4380	m	4268561	4268758	+	198		hypothetical protein
4380	4381	m	4269390	4270946	-	1557		Long-chain-fatty-acid--CoA ligase FadD13	6.2.1.3	COG0318
4381	4382	m	4271217	4272704	-	1488		Oxygen-independent coproporphyrinogen-III oxidase-like protein HemZ	1.3.99.-	COG0635
4382	4383	m	4272960	4274663	+	1704		hypothetical protein
4383	4384	m	4274732	4278781	-	4050		hypothetical protein
4384	4385	m	4279176	4280048	-	873		Stress response protein YhaX		COG0561
4385	4386	m	4280183	4280800	+	618		Putative 3-methyladenine DNA glycosylase	3.2.2.-	COG2094
4386	4387	m	4280822	4281178	+	357		hypothetical protein
4387	4388	m	4281215	4281973	-	759		Alpha-acetolactate decarboxylase	4.1.1.5	COG3527
4388	4389	m	4281990	4283678	-	1689		Acetolactate synthase	2.2.1.6	COG0028
4389	4390	m	4284111	4284671	+	561		hypothetical protein
4390	4391	m	4284689	4285294	+	606		hypothetical protein
4391	4392	m	4285409	4285765	-	357		hypothetical protein
4392	4393	m	4285908	4287053	-	1146		hypothetical protein
4393	4394	m	4287174	4288226	+	1053		Endospore coat-associated protein YheD
4394	4395	m	4288226	4289704	+	1479		Endospore coat-associated protein YheD
4395	4396	m	4289724	4289969	-	246		hypothetical protein
4396	4397	m	4290426	4290629	+	204		Small, acid-soluble spore protein C
4397	4398	m	4290681	4291415	-	735		L-cystine import ATP-binding protein TcyC	3.6.3.-	COG1126
4398	4399	m	4291444	4292142	-	699		L-cystine transport system permease protein TcyB		COG0765
4399	4400	m	4292129	4292926	-	798		L-cystine-binding protein TcyA		COG0834
4400	4401	m	4293221	4295221	-	2001		putative multidrug resistance ABC transporter ATP-binding/permease protein YheH	3.6.3.-	COG1132
4401	4402	m	4295218	4296978	-	1761		putative multidrug resistance ABC transporter ATP-binding/permease protein YheI	3.6.3.-	COG1132
4402	4403	m	4297575	4299014	+	1440		NADP-dependent glyceraldehyde-3-phosphate dehydrogenase	1.2.1.9	COG1012
4403	4404	m	4299520	4300944	+	1425		Arginine/ornithine antiporter		COG0531
4404	4405	m	4301005	4302204	+	1200		hypothetical protein
4405	4406	m	4302485	4303000	+	516		General stress protein 18	3.2.-.-	COG0693
4406	4407	m	4303326	4303529	+	204		hypothetical protein
4407	4408	m	4303646	4304194	-	549		NADPH:quinone oxidoreductase MdaB	1.6.5.10	COG2249
4408	4409	m	4304218	4304757	-	540		hypothetical protein
4409	4410	m	4304928	4305266	+	339		putative HTH-type transcriptional regulator YybR		COG1733
4410	4411	m	4305898	4306893	-	996		hypothetical protein
4411	4412	m	4307199	4309139	-	1941		Bacitracin export permease protein BceB		COG0577
4412	4413	m	4309126	4309896	-	771		Bacitracin export ATP-binding protein BceA		COG1136
4413	4414	m	4310066	4311250	-	1185		putative ABC transporter permease YknZ		COG0577
4414	4415	m	4311253	4311927	-	675		putative ABC transporter ATP-binding protein YknY	3.6.3.-	COG1136
4415	4416	m	4311924	4313024	-	1101		Putative efflux system component YknX		COG0845
4416	4417	m	4313301	4314386	-	1086		Sensor histidine kinase RcsC	2.7.13.3
4417	4418	m	4314379	4315077	-	699		Transcriptional regulatory protein WalR		COG0745
4418	4419	m	4315513	4315749	-	237		hypothetical protein
4419	4420	m	4315755	4315940	-	186		hypothetical protein
4420	4421	m	4316712	4318142	-	1431		IS4 family transposase ISBce10		COG3385
4421	4422	m	4318375	4318467	-	93		hypothetical protein
4422	4423	m	4318487	4319227	-	741		hypothetical protein
4423	4424	m	4319229	4320179	-	951		Bacitracin transport ATP-binding protein BcrA
4424	4425	m	4320720	4321160	-	441		hypothetical protein
4425	4426	m	4321123	4321722	-	600		Undecaprenyl-diphosphatase BcrC	3.6.1.27	COG0671
4426	4427	m	4322205	4322732	+	528		IS3 family transposase ISBt2
4427	4428	m	4322788	4323990	-	1203		Tetracycline resistance protein, class B
4428	4429	m	4324202	4324780	-	579		putative HTH-type transcriptional regulator YvdT
4429	4430	m	4324932	4325246	-	315		putative guanidinium efflux system subunit GdnD		COG2076
4430	4431	m	4325249	4325593	-	345		Guanidinium exporter
4431	4432	m	4325950	4326405	-	456		Amino-acid acetyltransferase	2.3.1.1
4432	4433	m	4326534	4327028	-	495		DNA-binding transcriptional activator DecR		COG1522
4433	4434	m	4327183	4328145	+	963		hypothetical protein
4434	4435	m	4328180	4328665	-	486		hypothetical protein
4435	4436	m	4328665	4329066	-	402		hypothetical protein
4436	4437	m	4329221	4329625	-	405		Putative oxidoreductase CatD	1.-.-.-	COG2259
4437	4438	m	4329778	4330851	-	1074		hypothetical protein
4438	4439	m	4330900	4332264	-	1365		PTS system EIIBC component
4439	4440	m	4332289	4333173	-	885		N-acetylmuramic acid 6-phosphate etherase	4.2.1.126	COG2103
4440	4441	m	4333329	4334192	-	864		HTH-type transcriptional regulator HexR		COG1737
4441	4442	m	4334222	4334536	-	315		hypothetical protein
4442	4443	m	4334661	4335788	-	1128		Na(+)/H(+)-K(+) antiporter GerN		COG0475
4443	4444	m	4336047	4337450	+	1404		putative amino acid permease YhdG		COG0531
4444	4445	m	4337479	4337649	-	171		hypothetical protein
4445	4446	m	4337662	4337865	-	204		hypothetical protein
4446	4447	m	4337945	4340407	-	2463		3',5'-cyclic adenosine monophosphate phosphodiesterase CpdA	3.1.4.53
4447	4448	m	4340760	4341185	+	426		hypothetical protein
4448	4449	m	4341240	4341584	-	345		hypothetical protein
4449	4450	m	4341605	4341973	-	369		hypothetical protein
4450	4451	m	4342072	4342677	-	606		hypothetical protein
4451	4452	m	4342689	4342970	-	282		hypothetical protein
4452	4453	m	4343322	4344134	+	813		Non-homologous end joining protein Ku		COG1273
4453	4454	m	4344153	4344932	-	780		hypothetical protein
4454	4455	m	4344947	4345309	-	363		hypothetical protein
4455	4456	m	4345409	4345624	+	216		hypothetical protein
4456	4457	m	4345621	4345896	+	276		hypothetical protein
4457	4458	m	4345909	4346478	+	570		Manganese catalase	1.11.1.6
4458	4459	m	4346697	4348013	+	1317		Branched-chain amino acid transport system 2 carrier protein		COG1114
4459	4460	m	4348058	4349062	-	1005		Glutathione transport system permease protein GsiD		COG1173
4460	4461	m	4349064	4349930	-	867		hypothetical protein
4461	4462	m	4350021	4350755	-	735		hypothetical protein
4462	4463	m	4350967	4352073	+	1107		Putative efflux system component YknX		COG0845
4463	4464	m	4352070	4352744	+	675		putative ABC transporter ATP-binding protein YknY	3.6.3.-	COG1136
4464	4465	m	4352747	4353922	+	1176		putative ABC transporter permease YknZ		COG0577
4465	4466	m	4354380	4355753	+	1374		hypothetical protein
4466	4467	m	4355805	4356728	-	924		hypothetical protein
4467	4468	m	4356837	4357922	-	1086		hypothetical protein
4468	4469	m	4357912	4358190	-	279		hypothetical protein
4469	4470	m	4358166	4359476	-	1311		Lichenan permease IIC component		COG1455
4470	4471	m	4359560	4359865	-	306		Lichenan-specific phosphotransferase enzyme IIB component	2.7.1.-	COG1440
4471	4472	m	4359867	4360187	-	321		Lichenan-specific phosphotransferase enzyme IIA component		COG1447
4472	4473	m	4360298	4362238	-	1941		putative licABCH operon regulator		COG1762
4473	4474	m	4362315	4363403	-	1089		hypothetical protein
4474	4475	m	4363876	4364139	+	264		putative MFS-type transporter YfcJ
4475	4476	m	4364236	4365648	-	1413		IS66 family transposase ISMma14
4476	4477	m	4365762	4366715	+	954		Staphylopine export protein
4477	4478	m	4367067	4368722	+	1656		hypothetical protein
4478	4479	m	4368759	4369757	-	999		putative acrylyl-CoA reductase AcuI	1.3.1.84	COG0604
4479	4480	m	4370072	4371271	+	1200		Polyisoprenyl-teichoic acid--peptidoglycan teichoic acid transferase TagU	2.7.8.-
4480	4481	m	4371420	4371860	+	441		hypothetical protein
4481	4482	m	4371893	4372657	-	765		hypothetical protein
4482	4483	m	4372691	4373170	-	480		Sulfur carrier protein DsrE2		COG2210
4483	4484	m	4373244	4373564	-	321		Sulfurtransferase	2.8.1.-	COG0607
4484	4485	m	4373554	4373913	-	360		Thiosulfate sulfurtransferase GlpE	2.8.1.1
4485	4486	m	4373951	4374178	-	228		Sulfur carrier protein TusA		COG0425
4486	4487	m	4374204	4375340	-	1137		Hydroxyacylglutathione hydrolase	3.1.2.6
4487	4488	m	4375379	4375939	-	561		Sulfur carrier protein TusA
4488	4489	m	4376028	4376291	-	264		Copper-sensing transcriptional repressor RicR		COG1937
4489	4490	m	4376481	4376870	-	390		hypothetical protein
4490	4491	m	4376836	4377804	-	969		Extracellular metalloprotease	3.4.21.-	COG3591
4491	4492	m	4377979	4379250	-	1272		hypothetical protein
4492	4493	m	4379359	4380774	-	1416		hypothetical protein
4493	4494	m	4380889	4381449	-	561		Putative NAD(P)H nitroreductase YdjA	1.-.-.-	COG0778
